# Supplementary material for: Crystal structure of benzo[h]quinoline-3-carbox­amide
Source: Acta Crystallogr E Crystallogr Commun. 2019 Nov 5;75(Pt 12):1828–32. doi: 10.1107/S2056989019014440 (PMC6895945; doi:10.1107/S2056989019014440)
Supplement: Supplementary file 1 [file e-75-01828-sup1.cif]

##############################################################################
#                                                                            #
# This CIF contains the data in a paper accepted for publication in          #
# Acta Crystallographica Section E. It conforms to the requirements of       #
# Notes for Authors for Acta Crystallographica Section E, and has been       #
# peer reviewed under the auspices of the IUCr Commission on Journals.       #
#                                                                            #
# Full details of the Crystallographic Information File format               #
# are given in the paper "The Crystallographic Information File (CIF):       #
# a New Standard Archive File for Crystallography" by S. R. Hall, F. H.      #
# Allen and I. D. Brown [Acta Cryst. (1991), A47, 655-685].                  #
#                                                                            #
# The current version of the core CIF dictionary is obtainable from          #
# ftp://ftp.iucr.org/pub/cif_core.dic.                                       #
#                                                                            #
# Software is freely available for graphical display of the structure(s)     #
# in this CIF. For information consult the CIF software page                 #
# http://www.iucr.org/resources/cif/software.                                #
#                                                                            #
# This file may be used for bona fide research purposes within the           #
# scientific community so long as proper attribution is given to the journal # 
# article from which it was obtained.                                        #
#                                                                            #
##############################################################################
data_I
_database_code_depnum_ccdc_archive 'CCDC 1960760,1960760'
_audit_creation_method     SHELXL-2018/3
_journal_date_recd_electronic     2019-10-14
_journal_date_accepted     2019-10-22
_journal_name_full     'Acta Crystallographica, Section E'
_journal_year     2019
_journal_volume     75
_journal_issue     12
_journal_page_first     1828
_journal_page_last     1832
_journal_paper_category     GO
_journal_paper_doi     10.1107/S2056989019014440
_journal_coeditor_code     SJ5580
_publ_contact_author_name     'Carola Schulzke'
_publ_contact_author_address
;
Institut f\"ur Biochemie
Felix-Hausdorff-Strasse 4
17489 Greifswald
Germany
;
_publ_contact_author_email     carola.schulzke@uni-greifswald.de
_publ_contact_author_fax     '+49 3834 420 4377'
_publ_contact_author_phone     '+49 3834 420 4321'
_publ_section_title
;
Crystal structure of benzo[<i>h</i>]quinoline-3-carboxamide
;
loop_
    _publ_author_name
    _publ_author_footnote
    _publ_author_address
    'Grathwol, Christoph W.' .
;
Institut f\"ur Pharmazie
Universit\"at Greifswald
Friedrich-Ludwig-Jahn-Strasse 17
17489 Greifswald,
Germany
;
    'Chrysochos, Nicolas' .
;
Institut f\"ur Biochemie
Felix-Hausdorff-Strasse 4
17489 Greifswald
Germany
;
    'Elvers, Benedict J.' .
;
Institut f\"ur Biochemie
Felix-Hausdorff-Strasse 4
17489 Greifswald
Germany
;
    'Link, Andreas' .
;
Institut f\"ur Pharmazie
Universit\"at Greifswald
Friedrich-Ludwig-Jahn-Strasse 17
17489 Greifswald,
Germany
;
    'Schulzke, Carola' .
;
Institut f\"ur Biochemie
Felix-Hausdorff-Strasse 4
17489 Greifswald
Germany
;
_publ_section_synopsis
;
A benzoquinone compound was unintentionally synthesized by photocyclization and
subsequent oxidation in air while attempting to transform the <i>E</i> isomer
of a nicotinamide derivative to its <i>Z</i> isomer. The chemical and
molecular structures of the product was established crystallographically. The
surprising synthesis, chromatographic purification and comprehensive
characterization of this compound including single crystal structural analysis
are reported and its structure including crystal packing is discussed in
detail.
;
_chemical_name_systematic
;
Benzo[<i>h</i>]quinoline-3-carboxamide
;
_chemical_name_common     ?
_chemical_formula_moiety     'C14 H10 N2 O'
_chemical_formula_sum     'C14 H10 N2 O'
_chemical_formula_iupac     'C14 H10 N2 O'
_chemical_formula_weight     222.24
_chemical_melting_point     ?
_space_group_crystal_system     monoclinic
_space_group_name_H-M_alt     'P 21/c'
_space_group_name_Hall     '-P 2ybc'
loop_
    _space_group_symop_operation_xyz
    'x, y, z'
    '-x, y+1/2, -z+1/2'
    '-x, -y, -z'
    'x, -y-1/2, z-1/2'
_cell_length_a     12.634(3)
_cell_length_b     4.9426(10)
_cell_length_c     16.778(3)
_cell_angle_alpha     90
_cell_angle_beta     100.53(3)
_cell_angle_gamma     90
_cell_volume     1030.0(4)
_cell_formula_units_Z     4
_cell_measurement_reflns_used     11960
_cell_measurement_theta_min     6.4
_cell_measurement_theta_max     59.0
_cell_measurement_temperature     170(2)
_exptl_crystal_description     needle
_exptl_crystal_colour     colourless
_exptl_crystal_size_max     0.374
_exptl_crystal_size_mid     0.069
_exptl_crystal_size_min     0.040
_exptl_crystal_density_diffrn     1.433
_exptl_crystal_density_meas     ?
_exptl_crystal_density_method     ?
_exptl_crystal_F_000     464
_exptl_absorpt_coefficient_mu     0.093
_exptl_absorpt_correction_type     numerical
_exptl_absorpt_process_details     'face indexed'
_exptl_absorpt_correction_T_min     0.7271
_exptl_absorpt_correction_T_max     0.9973
_diffrn_ambient_temperature     170(2)
_diffrn_source     'fine-focus sealed tube'
_diffrn_radiation_type     MoK\a
_diffrn_radiation_wavelength     0.71073
_diffrn_measurement_device_type     'Stoe IPDS2T'
_diffrn_measurement_method     \w
_diffrn_detector_area_resol_mean     6.67
_diffrn_reflns_number     10053
_diffrn_reflns_av_R_equivalents     0.0871
_diffrn_reflns_av_unetI/netI     0.0648
_diffrn_reflns_theta_min     3.205
_diffrn_reflns_theta_max     28.282
_diffrn_reflns_theta_full     25.242
_diffrn_measured_fraction_theta_max     0.997
_diffrn_measured_fraction_theta_full     0.996
_diffrn_reflns_limit_h_min     -16
_diffrn_reflns_limit_h_max     16
_diffrn_reflns_limit_k_min     -6
_diffrn_reflns_limit_k_max     6
_diffrn_reflns_limit_l_min     -22
_diffrn_reflns_limit_l_max     22
_refine_special_details     ?
_reflns_number_total     2551
_reflns_number_gt     1320
_reflns_threshold_expression     'I > 2\s(I)'
_refine_ls_structure_factor_coef     Fsqd
_refine_ls_matrix_type     full
_refine_ls_R_factor_all     0.1197
_refine_ls_R_factor_gt     0.0548
_refine_ls_wR_factor_gt     0.1313
_refine_ls_wR_factor_ref     0.1666
_refine_ls_goodness_of_fit_ref     0.979
_refine_ls_restrained_S_all     0.979
_refine_ls_number_reflns     2551
_refine_ls_number_parameters     163
_refine_ls_number_restraints     0
_refine_ls_hydrogen_treatment     mixed
_refine_ls_weighting_scheme     calc
_refine_ls_weighting_details
                      'w=1/[\s^2^(Fo^2^)+(0.0860P)^2^] where P=(Fo^2^+2Fc^2^)/3'
_atom_sites_solution_hydrogens     mixed
_atom_sites_solution_primary     dual
_atom_sites_solution_secondary     difmap
_refine_ls_shift/su_max     0.000
_refine_ls_shift/su_mean     0.000
_refine_diff_density_max     0.227
_refine_diff_density_min     -0.272
_refine_ls_extinction_method
;
SHELXL2018 (Sheldrick, 2015b)
;
_refine_ls_extinction_coef     0.019(4)
_refine_ls_extinction_expression
                                    Fc^*^=kFc[1+0.001xFc^2^\l^3^/sin(2\q)]^-1/4^
loop_
    _atom_type_symbol
    _atom_type_description
    _atom_type_scat_dispersion_real
    _atom_type_scat_dispersion_imag
    _atom_type_scat_source
    C C 0.0033 0.0016 'International Tables Vol C Tables 4.2.6.8 and 6.1.1.4'
    H H 0.0000 0.0000 'International Tables Vol C Tables 4.2.6.8 and 6.1.1.4'
    N N 0.0061 0.0033 'International Tables Vol C Tables 4.2.6.8 and 6.1.1.4'
    O O 0.0106 0.0060 'International Tables Vol C Tables 4.2.6.8 and 6.1.1.4'
_computing_data_collection
;
X-AREA (Stoe & Cie, 2010).
;
_computing_cell_refinement
;
X-AREA (Stoe & Cie, 2010).
;
_computing_data_reduction
;
X-AREA (Stoe & Cie, 2010).
;
_computing_structure_solution
;
SHELXT2018 (Sheldrick, 2015a)
;
_computing_structure_refinement
;
SHELXL2018 (Sheldrick, 2015b)
;
_computing_molecular_graphics
;
XP in SHELXTL (Sheldrick, 2008) and Mercury (Macrae <i>et al.</i>,
2008)
;
_computing_publication_material
;
CIFTAB (Sheldrick, 2015b) and publCIF (Westrip, 2010)
;
loop_
    _atom_site_type_symbol
    _atom_site_label
    _atom_site_fract_x
    _atom_site_fract_y
    _atom_site_fract_z
    _atom_site_U_iso_or_equiv
    _atom_site_adp_type
    _atom_site_calc_flag
    _atom_site_occupancy
    _atom_site_disorder_assembly
    _atom_site_disorder_group
    O O1 0.60103(14) -0.2438(3) 0.51392(9) 0.0364(4) Uani d 1 . .
    N N2 0.63400(15) 0.2758(4) 0.28016(11) 0.0304(5) Uani d 1 . .
    N N1 0.48278(17) -0.3250(4) 0.39872(12) 0.0331(5) Uani d 1 . .
    C C1 0.56558(19) -0.1907(4) 0.44191(13) 0.0312(5) Uani d 1 . .
    C C2 0.61839(18) 0.0252(4) 0.40098(12) 0.0287(5) Uani d 1 . .
    C C3 0.58725(19) 0.0909(4) 0.31880(13) 0.0311(5) Uani d 1 . .
    H H3 0.528010 -0.004871 0.288573 0.037 Uiso calc 1 . .
    C C4 0.71867(17) 0.4149(4) 0.32278(12) 0.0274(5) Uani d 1 . .
    C C5 0.77008(18) 0.6182(4) 0.28123(13) 0.0292(5) Uani d 1 . .
    C C6 0.7362(2) 0.6735(5) 0.19826(13) 0.0332(5) Uani d 1 . .
    H H6 0.678537 0.573337 0.167687 0.040 Uiso calc 1 . .
    C C7 0.7858(2) 0.8702(5) 0.16151(14) 0.0360(6) Uani d 1 . .
    H H7 0.762331 0.905703 0.105414 0.043 Uiso calc 1 . .
    C C8 0.8707(2) 1.0200(5) 0.20521(15) 0.0375(6) Uani d 1 . .
    H H8 0.904089 1.157365 0.178843 0.045 Uiso calc 1 . .
    C C9 0.90571(19) 0.9702(5) 0.28530(14) 0.0346(6) Uani d 1 . .
    H H9 0.963477 1.073076 0.314661 0.041 Uiso calc 1 . .
    C C10 0.85689(18) 0.7665(4) 0.32529(13) 0.0305(5) Uani d 1 . .
    C C11 0.8935(2) 0.7074(5) 0.40961(14) 0.0350(6) Uani d 1 . .
    H H11 0.952662 0.805664 0.438992 0.042 Uiso calc 1 . .
    C C12 0.84594(19) 0.5161(5) 0.44794(13) 0.0329(5) Uani d 1 . .
    H H12 0.872211 0.481242 0.503736 0.039 Uiso calc 1 . .
    C C13 0.75657(17) 0.3646(4) 0.40605(12) 0.0291(5) Uani d 1 . .
    C C14 0.70365(19) 0.1668(4) 0.44428(13) 0.0307(5) Uani d 1 . .
    H H14 0.726853 0.130640 0.500358 0.037 Uiso calc 1 . .
    H H1N 0.449(2) -0.279(6) 0.344(2) 0.059(9) Uiso d 1 . .
    H H1P 0.452(2) -0.464(6) 0.4246(16) 0.054(8) Uiso d 1 . .
loop_
    _atom_site_aniso_label
    _atom_site_aniso_U_11
    _atom_site_aniso_U_22
    _atom_site_aniso_U_33
    _atom_site_aniso_U_12
    _atom_site_aniso_U_13
    _atom_site_aniso_U_23
    O1 0.0445(10) 0.0389(9) 0.0247(8) -0.0018(8) 0.0036(7) 0.0056(7)
    N2 0.0311(11) 0.0302(10) 0.0293(9) -0.0018(8) 0.0037(8) 0.0005(8)
    N1 0.0373(12) 0.0331(11) 0.0280(10) -0.0018(9) 0.0036(9) 0.0020(8)
    C1 0.0351(13) 0.0302(11) 0.0285(11) 0.0031(10) 0.0064(10) 0.0001(9)
    C2 0.0310(12) 0.0281(11) 0.0275(10) 0.0048(9) 0.0068(9) 0.0004(9)
    C3 0.0333(12) 0.0306(11) 0.0286(11) -0.0012(10) 0.0033(9) 0.0002(9)
    C4 0.0278(11) 0.0261(11) 0.0279(11) 0.0029(9) 0.0036(9) -0.0021(9)
    C5 0.0299(12) 0.0276(11) 0.0307(11) 0.0034(10) 0.0068(9) -0.0007(9)
    C6 0.0345(13) 0.0355(13) 0.0295(11) -0.0024(10) 0.0058(10) 0.0009(9)
    C7 0.0372(14) 0.0387(13) 0.0327(11) -0.0005(11) 0.0082(10) 0.0042(10)
    C8 0.0367(13) 0.0348(13) 0.0428(13) -0.0015(11) 0.0124(11) 0.0025(11)
    C9 0.0325(13) 0.0324(12) 0.0393(13) 0.0003(10) 0.0079(10) -0.0006(10)
    C10 0.0291(12) 0.0280(11) 0.0351(11) 0.0030(9) 0.0079(9) -0.0021(9)
    C11 0.0319(13) 0.0379(13) 0.0342(12) -0.0024(10) 0.0037(10) -0.0063(10)
    C12 0.0324(12) 0.0372(12) 0.0274(11) 0.0009(10) 0.0009(9) -0.0027(9)
    C13 0.0303(12) 0.0302(11) 0.0260(10) 0.0045(10) 0.0033(9) 0.0006(9)
    C14 0.0352(13) 0.0312(12) 0.0248(10) 0.0053(10) 0.0034(9) 0.0009(9)
_geom_special_details
;
 All esds (except the esd in the dihedral angle between two l.s. planes)
 are estimated using the full covariance matrix.  The cell esds are taken
 into account individually in the estimation of esds in distances, angles
 and torsion angles; correlations between esds in cell parameters are only
 used when they are defined by crystal symmetry.  An approximate (isotropic)
 treatment of cell esds is used for estimating esds involving l.s. planes.
;
loop_
    _geom_bond_atom_site_label_1
    _geom_bond_atom_site_label_2
    _geom_bond_site_symmetry_2
    _geom_bond_distance
    _geom_bond_publ_flag
    O1 C1 . 1.238(3) ?
    N2 C3 . 1.321(3) ?
    N2 C4 . 1.360(3) ?
    N1 C1 . 1.335(3) ?
    N1 H1N . 0.97(3) ?
    N1 H1P . 0.93(3) ?
    C1 C2 . 1.491(3) ?
    C2 C14 . 1.376(3) ?
    C2 C3 . 1.401(3) ?
    C3 H3 . 0.9500 ?
    C4 C13 . 1.414(3) ?
    C4 C5 . 1.443(3) ?
    C5 C6 . 1.406(3) ?
    C5 C10 . 1.411(3) ?
    C6 C7 . 1.364(3) ?
    C6 H6 . 0.9500 ?
    C7 C8 . 1.396(3) ?
    C7 H7 . 0.9500 ?
    C8 C9 . 1.358(3) ?
    C8 H8 . 0.9500 ?
    C9 C10 . 1.413(3) ?
    C9 H9 . 0.9500 ?
    C10 C11 . 1.436(3) ?
    C11 C12 . 1.346(3) ?
    C11 H11 . 0.9500 ?
    C12 C13 . 1.428(3) ?
    C12 H12 . 0.9500 ?
    C13 C14 . 1.404(3) ?
    C14 H14 . 0.9500 ?
loop_
    _geom_angle_atom_site_label_1
    _geom_angle_atom_site_label_2
    _geom_angle_atom_site_label_3
    _geom_angle_site_symmetry_1
    _geom_angle_site_symmetry_3
    _geom_angle
    _geom_angle_publ_flag
    C3 N2 C4 . . 118.11(19) ?
    C1 N1 H1N . . 124.6(17) ?
    C1 N1 H1P . . 117.5(17) ?
    H1N N1 H1P . . 118(2) ?
    O1 C1 N1 . . 122.2(2) ?
    O1 C1 C2 . . 119.3(2) ?
    N1 C1 C2 . . 118.55(19) ?
    C14 C2 C3 . . 117.0(2) ?
    C14 C2 C1 . . 119.62(19) ?
    C3 C2 C1 . . 123.4(2) ?
    N2 C3 C2 . . 125.0(2) ?
    N2 C3 H3 . . 117.5 ?
    C2 C3 H3 . . 117.5 ?
    N2 C4 C13 . . 121.5(2) ?
    N2 C4 C5 . . 118.57(19) ?
    C13 C4 C5 . . 119.92(19) ?
    C6 C5 C10 . . 119.0(2) ?
    C6 C5 C4 . . 122.1(2) ?
    C10 C5 C4 . . 118.95(19) ?
    C7 C6 C5 . . 120.3(2) ?
    C7 C6 H6 . . 119.9 ?
    C5 C6 H6 . . 119.9 ?
    C6 C7 C8 . . 120.9(2) ?
    C6 C7 H7 . . 119.6 ?
    C8 C7 H7 . . 119.6 ?
    C9 C8 C7 . . 120.2(2) ?
    C9 C8 H8 . . 119.9 ?
    C7 C8 H8 . . 119.9 ?
    C8 C9 C10 . . 120.5(2) ?
    C8 C9 H9 . . 119.7 ?
    C10 C9 H9 . . 119.7 ?
    C5 C10 C9 . . 119.1(2) ?
    C5 C10 C11 . . 119.4(2) ?
    C9 C10 C11 . . 121.5(2) ?
    C12 C11 C10 . . 121.5(2) ?
    C12 C11 H11 . . 119.3 ?
    C10 C11 H11 . . 119.3 ?
    C11 C12 C13 . . 121.0(2) ?
    C11 C12 H12 . . 119.5 ?
    C13 C12 H12 . . 119.5 ?
    C14 C13 C4 . . 118.1(2) ?
    C14 C13 C12 . . 122.68(19) ?
    C4 C13 C12 . . 119.3(2) ?
    C2 C14 C13 . . 120.37(19) ?
    C2 C14 H14 . . 119.8 ?
    C13 C14 H14 . . 119.8 ?
loop_
    _geom_hbond_atom_site_label_D
    _geom_hbond_atom_site_label_H
    _geom_hbond_atom_site_label_A
    _geom_hbond_site_symmetry_A
    _geom_hbond_distance_DH
    _geom_hbond_distance_HA
    _geom_hbond_distance_DA
    _geom_hbond_angle_DHA
    _geom_hbond_publ_flag
    N1 H1N N2 2_645 0.97(3) 2.17(3) 3.133(3) 173(2) yes
    N1 H1P O1 3_646 0.93(3) 1.96(3) 2.895(3) 175(3) yes
    C3 H3 N2 2_645 0.95 2.41 3.361(3) 174 yes
    C7 H7 O1 4_565 0.95 2.45 3.140(3) 129 yes
_shelx_space_group_comment
;
The symmetry employed for this shelxl refinement is uniquely defined
by the following loop, which should always be used as a source of
symmetry information in preference to the above space-group names.
They are only intended as comments.
;
_shelx_estimated_absorpt_T_min     0.966
_shelx_estimated_absorpt_T_max     0.996
_shelx_hkl_file
;
  -2   0   0  151.03    0.50
   2   0   0  140.76    0.49
   3   0   0   79.21    0.59
  -3   0   0   78.93    0.51
   4   0   0   70.97    0.56
  -4   0   0   70.52    0.62
  -5   0   0    1.22    0.37
   5   0   0    1.04    0.38
   6   0   0  149.88    1.06
  -6   0   0  150.55    0.98
   7   0   0   20.82    0.69
  -7   0   0   24.52    0.68
   8   0   0  103.26    1.00
  -8   0   0  110.63    1.13
  -9   0   0    4.37    0.54
   9   0   0    4.67    0.59
 -10   0   0    1.41    0.65
  10   0   0    1.52    0.90
  11   0   0    1.70    0.95
 -11   0   0    2.70    0.69
  12   0   0    0.99    0.73
 -12   0   0    1.06    0.96
  13   0   0    1.21    0.86
 -13   0   0    1.25    1.08
 -14   0   0    1.67    1.02
  14   0   0    3.04    0.88
  15   0   0    0.92    1.00
 -15   0   0    1.04    0.94
  16   0   0    1.34    1.20
 -16   0   0    1.13    1.00
   1   1   0   34.23    0.31
  -1  -1   0   33.07    0.38
   1  -1   0   27.58    0.34
  -1   1   0   32.10    0.35
   1   1   0   32.59    0.31
   2   1   0  143.34    0.61
   2  -1   0  143.58    0.69
  -2   1   0  145.46    0.77
   2   1   0  133.45    0.46
  -3   1   0   25.96    0.55
   3   1   0   26.31    0.28
   3  -1   0   27.38    0.44
   4  -1   0   61.78    0.63
   4   1   0   67.76    0.55
  -4   1   0   62.85    0.72
   5  -1   0    0.88    0.43
   5   1   0    2.35    0.46
  -5   1   0    0.06    0.56
  -6   1   0   -0.76    0.68
   6   1   0   -0.14    0.37
   6  -1   0    0.05    0.49
   7  -1   0   24.88    0.67
   7   1   0   27.28    0.56
  -7   1   0   23.20    0.80
  -8   1   0    0.38    0.77
   8  -1   0    1.42    0.80
   8   1   0    1.01    0.50
  -9   1   0    6.76    0.89
   9  -1   0    3.25    0.65
   9   1   0    5.84    0.75
  10   1   0   26.52    0.95
  10  -1   0   23.08    0.94
 -10   1   0   24.02    1.09
  11  -1   0    1.43    0.76
  11   1   0    3.09    0.89
 -11   1   0    2.53    0.91
  12  -1   0   -0.20    0.95
 -12   1   0   -0.29    0.81
  12   1   0   -0.42    0.89
 -13   1   0    0.43    1.18
  13   1   0    0.97    0.76
  13  -1   0   -0.75    1.15
  14  -1   0   -0.09    0.93
 -14   1   0   -0.96    0.89
  14   1   0   -0.08    1.16
 -15   1   0    0.64    1.24
  15   1   0   -0.58    0.96
  15  -1   0    0.40    0.97
  16   1   0    2.89    1.63
  16  -1   0    1.15    1.49
 -16   1   0    1.75    1.08
   0   2   0   40.40    0.54
   0  -2   0   42.23    0.47
   0  -2   0   43.24    0.50
   1   2   0   74.75    0.64
  -1   2   0   77.99    0.64
  -1  -2   0   76.70    0.60
  -1  -2   0   79.73    0.61
   1  -2   0   76.98    0.69
  -2  -2   0    3.63    0.22
   2  -2   0    3.99    0.51
  -2   2   0    3.66    0.52
   2   2   0    3.18    0.30
  -2  -2   0    3.09    0.31
   3   2   0    3.72    0.29
  -3   2   0    4.23    0.62
   3   2   0    4.75    0.32
   3  -2   0    4.89    0.59
  -4   2   0    1.26    0.46
   4  -2   0    0.02    0.62
   4   2   0    0.80    0.32
   4   2   0    0.79    0.31
   5   2   0    2.62    0.31
   5   2   0    2.02    0.35
   5  -2   0    2.99    0.54
  -5   2   0    1.94    0.73
   6  -2   0    2.19    0.55
  -6   2   0    1.58    0.57
   6   2   0    1.32    0.30
   6   2   0    0.88    0.52
  -7   2   0    0.39    0.62
   7  -2   0    0.29    0.90
   7   2   0    0.58    0.43
   7   2   0    0.14    0.31
   8  -2   0    1.18    0.72
   8   2   0    0.48    0.33
   8   2   0    1.07    0.47
  -8   2   0   -0.89    0.96
   9   2   0   -0.52    0.51
   9  -2   0    0.51    0.73
   9   2   0   -0.37    0.35
  -9   2   0   -0.11    1.06
  10   2   0    0.03    0.36
 -10   2   0    0.49    0.74
  10  -2   0    0.12    0.73
  10   2   0   -0.48    0.55
  11  -2   0    0.30    0.82
  11   2   0   -0.21    0.40
 -11   2   0   -0.61    1.11
  11   2   0    0.38    0.61
  12   2   0    0.04    0.38
  12   2   0   -0.25    0.91
  12  -2   0    1.86    0.82
 -12   2   0    0.01    0.79
  13   2   0    0.19    0.83
  13   2   0    0.83    0.53
 -13   2   0    0.61    0.89
  13  -2   0    0.51    1.22
 -14   2   0   -0.28    1.22
  14   2   0    0.66    0.86
  14  -2   0   -0.51    0.98
  14   2   0    0.05    0.54
 -15   2   0   -0.30    1.54
  15   2   0   -0.28    1.27
  15   2   0    0.20    0.53
  15  -2   0   -0.52    1.42
   1  -3   0   16.85    0.50
  -1   3   0   15.61    0.50
  -1  -3   0   16.91    0.63
  -1  -3   0   16.57    0.45
   1   3   0   16.62    0.59
   1  -3   0   17.72    0.65
   2   3   0    5.47    0.56
  -2  -3   0    6.11    0.59
  -2  -3   0    6.47    0.50
  -2   3   0    6.62    0.64
   2  -3   0    6.39    0.62
   3  -3   0   26.14    0.65
   3   3   0   26.90    0.70
  -3   3   0   24.64    0.68
  -3  -3   0   28.45    0.58
   4   3   0    3.62    0.43
  -4   3   0    2.67    0.77
  -4  -3   0    2.39    0.47
   4  -3   0    2.21    0.52
   5   3   0    0.60    0.59
   5   3   0    0.55    0.43
   5  -3   0    0.32    0.77
  -5   3   0    0.23    0.77
   6   3   0   15.38    0.40
  -6   3   0   14.38    1.01
   6  -3   0   14.41    0.75
   6   3   0   15.48    0.69
   7   3   0    8.95    0.46
  -7   3   0    9.43    1.05
   7   3   0   11.70    0.62
   7  -3   0    8.91    0.77
   7   3   0   10.45    0.77
   8   3   0   46.97    0.99
  -8   3   0   36.47    1.07
   8  -3   0   40.70    1.04
   8   3   0   45.33    1.00
   8   3   0   42.82    0.58
   9  -3   0    1.37    1.02
  -9   3   0    0.12    0.74
   9   3   0    0.67    0.85
   9   3   0    0.73    0.73
   9   3   0    1.78    0.40
  10   3   0   -1.58    0.91
  10   3   0    0.90    0.85
  10  -3   0    1.51    0.99
  10   3   0    0.16    0.43
 -10   3   0    0.75    0.83
  11   3   0    0.87    0.71
  11   3   0    0.23    0.44
  11   3   0    0.26    0.90
 -11   3   0   -1.54    1.13
  11  -3   0    0.38    1.17
  12   3   0    1.03    0.94
 -12   3   0    0.16    0.90
  12   3   0    0.05    0.43
  12  -3   0   -0.79    0.92
 -13   3   0   -0.11    1.01
  13   3   0   -1.71    1.20
  13   3   0   -0.27    0.42
  13  -3   0    0.20    1.02
 -14   3   0    2.32    1.17
  14   3   0    3.13    1.13
  14  -3   0    1.80    1.12
  14   3   0    3.11    0.43
   0   4   0    4.90    0.54
   0  -4   0    4.87    0.63
   0  -4   0    4.02    0.52
  -1  -4   0    1.64    0.61
  -1   4   0   -0.20    0.52
   1   4   0    1.30    0.49
   1  -4   0    1.68    0.74
   1  -4   0    0.26    0.67
  -1  -4   0    1.42    0.62
   2  -4   0   22.13    0.72
  -2  -4   0   25.65    0.69
   2   4   0   24.16    0.85
   2  -4   0   26.06    0.74
  -2  -4   0   26.03    0.77
  -2   4   0   25.99    0.93
   3  -4   0    0.38    0.61
   3   4   0    0.14    0.50
   3  -4   0    0.25    0.72
  -3  -4   0    0.28    0.40
  -3   4   0    0.06    0.64
  -4   4   0  114.24    1.37
   4  -4   0  115.67    1.33
   4  -4   0  115.49    1.50
  -4  -4   0  120.97    1.16
   4   4   0  120.13    1.20
   5  -4   0   -0.29    0.65
  -5   4   0   -0.58    0.71
  -5  -4   0   -0.56    0.56
   5   4   0    0.20    0.68
   6   4   0    5.30    0.60
  -6   4   0    5.12    0.93
   6  -4   0    4.55    0.69
  -7   4   0    4.43    0.79
   7   4   0    4.41    0.78
   7  -4   0    2.07    0.73
   8  -4   0    5.59    1.10
   8   4   0    5.36    0.91
   8   4   0    5.12    0.67
  -8   4   0    3.92    1.18
   9  -4   0    2.95    0.85
  -9   4   0    3.63    0.92
   9   4   0    2.97    0.73
   9   4   0    4.04    0.73
  10   4   0   -0.21    0.73
  10  -4   0    1.51    1.13
 -10   4   0   -0.05    0.94
  10   4   0    0.16    0.91
  11   4   0    1.18    0.81
  11  -4   0    0.13    1.20
 -11   4   0   -0.28    1.35
  11   4   0    0.81    1.13
  12   4   0    1.37    0.82
 -12   4   0    0.86    1.16
  12   4   0   -0.33    0.99
  12  -4   0    1.05    1.52
  13   4   0   -0.74    0.91
  13   4   0    0.78    1.09
  13  -4   0   -0.47    1.06
 -13   4   0   -0.16    1.33
  -1  -5   0    0.33    0.63
   1  -5   0   -0.10    0.63
  -1   5   0    0.37    0.95
  -1  -5   0   -0.49    0.59
   1  -5   0   -0.12    0.82
   1   5   0    0.20    0.92
  -2  -5   0    2.92    0.90
   2  -5   0    4.04    0.72
  -2   5   0    3.33    0.78
  -2  -5   0    1.19    0.71
   2   5   0    1.71    0.67
   2  -5   0    3.14    0.67
   3  -5   0    2.00    0.98
  -3  -5   0    1.46    0.54
  -3   5   0    2.22    1.07
   3  -5   0    1.70    0.89
   3   5   0    0.71    0.85
  -4   5   0    0.44    0.73
   4  -5   0   -1.54    0.84
   4  -5   0   -0.71    0.77
  -4  -5   0    1.28    0.55
   4   5   0   -0.06    0.93
   5  -5   0   -0.14    1.04
  -5   5   0   -0.81    0.76
   5  -5   0   -0.38    0.72
  -5  -5   0    0.42    0.63
   5   5   0   -0.13    0.83
   6  -5   0    3.99    0.84
   6   5   0    5.74    0.90
   6  -5   0    5.22    0.93
  -6   5   0    4.84    1.09
   7  -5   0    1.42    0.91
   7   5   0    0.99    0.77
  -7   5   0    0.26    0.89
   7  -5   0    0.32    1.03
  -8   5   0    0.45    0.92
   8  -5   0   -0.34    0.93
   8  -5   0    0.08    0.85
   8   5   0    1.47    0.92
   9   5   0    0.38    1.00
  -9   5   0   -1.16    1.22
   9  -5   0    1.00    1.35
   9   5   0    0.05    0.97
   9  -5   0   -0.56    0.96
  10  -5   0   -1.54    1.39
  10  -5   0   -0.64    1.07
  10   5   0   -0.29    0.99
 -10   5   0   -0.92    1.27
  10   5   0    0.32    0.83
   0  -6   0    1.00    0.84
   0   6   0    1.17    1.07
   0  -6   0    1.07    0.86
  -1   6   0    0.32    0.84
  -1  -6   0    0.35    1.15
   1  -6   0   -0.48    0.87
   1   6   0    0.01    1.18
  -1  -6   0    0.75    0.92
   1  -6   0    0.44    1.05
  -2   6   0   -0.23    1.12
   2   6   0    0.60    0.85
  -2  -6   0    0.39    0.81
  -2  -6   0    0.33    0.73
   2  -6   0   -0.15    1.17
   2  -6   0   -0.89    0.85
  -3  -6   0    0.35    1.04
   3  -6   0    0.21    0.98
   3   6   0    1.20    1.03
   3  -6   0    0.50    1.26
  -3   6   0    0.64    1.37
  -4  -6   0    1.06    0.86
   4   6   0   -0.55    0.87
  -4   6   0    1.03    1.27
   4  -6   0    2.51    1.21
   4  -6   0    1.61    1.23
   5   6   0    1.56    1.06
  -5  -6   0    1.98    1.00
   5  -6   0    2.23    0.99
  -5   6   0    2.04    1.06
   5  -6   0    1.82    1.01
   6  -6   0    0.14    1.17
   6   6   0    1.31    1.03
  -6   6   0   -0.44    1.51
   6  -6   0    0.39    1.22
 -16   1   1   -0.65    1.37
  16   1  -1    0.81    1.06
  16  -1  -1    1.72    1.05
  15  -1  -1    0.85    1.14
  15   1  -1   -0.06    1.22
 -15   1   1   -0.15    0.90
  14   1  -1    1.50    0.87
  14  -1  -1    2.13    1.27
 -14   1   1    0.62    1.22
  13   1  -1    1.31    0.87
  13  -1  -1    1.81    1.16
 -13   1   1   -0.21    0.82
 -12   1   1    1.80    0.69
  12  -1  -1    0.04    0.90
  12   1  -1    2.42    0.64
  11  -1  -1   11.39    0.79
  11   1  -1   11.44    0.91
 -11   1   1   10.30    0.79
 -10  -1   1   12.40    0.64
  10  -1  -1   15.75    0.97
 -10   1   1   13.30    0.74
  10   1  -1   13.17    0.81
   9  -1  -1    7.22    0.90
   9   1  -1   10.42    0.76
  -9  -1   1   11.18    0.54
  -9   1   1   11.00    0.69
   8  -1  -1   14.95    0.84
   8   1  -1   15.36    0.68
  -8  -1   1   15.34    0.52
  -8   1   1   13.68    0.85
  -7   1   1    0.82    0.50
   7   1  -1   -0.04    0.54
   7  -1  -1   -0.06    0.75
   6  -1  -1   10.31    0.53
   6   1  -1    9.95    0.40
  -6   1   1    9.11    0.69
   5  -1  -1   -0.98    0.58
  -5   1   1   -0.23    0.42
   5   1  -1    0.14    0.40
  -4   1   1   49.19    0.57
   4   1  -1   47.17    0.44
   4  -1  -1   49.60    0.66
   3   1  -1  726.00    1.25
  -3   1   1  725.71    1.65
   3  -1  -1  700.73    1.55
   2  -1  -1   60.28    0.59
  -2   1   1   56.85    0.51
  -2  -1   1   58.90    0.38
   2   1  -1   60.68    0.43
   2   1  -1   59.85    0.43
  -1  -1   1   34.18    0.28
   1  -1  -1   35.46    0.37
  -1  -1   1   37.43    0.33
   1   1  -1   35.25    0.32
  -1   1   1   35.00    0.37
   1   1  -1   35.55    0.32
   0   1  -1   19.38    0.30
   0  -1  -1   18.81    0.37
   0  -1   1   20.09    0.29
   0   1  -1   19.67    0.28
   0  -1   1   19.19    0.25
   0   1   1   17.69    0.36
   1   1   1   58.95    0.49
  -1  -1  -1   59.66    0.50
   1  -1   1   63.81    0.44
  -1   1  -1   60.12    0.43
  -2   1  -1    2.88    0.32
   2   1   1    3.10    0.15
   2  -1   1    2.90    0.31
   3   1   1   29.85    0.22
   3  -1   1   31.01    0.45
  -3   1  -1   30.27    0.45
   4   1   1    0.31    0.29
  -4   1  -1   -0.08    0.51
   4  -1   1    1.94    0.39
   5  -1   1   27.02    0.72
   5   1   1   27.76    0.59
  -5   1  -1   25.16    0.71
   6   1   1    3.80    0.43
  -6   1  -1    3.28    0.71
   6  -1   1    4.46    0.73
   7   1   1    1.39    0.44
   7  -1   1    2.07    0.56
  -7   1  -1    1.30    0.54
  -8   1  -1    0.33    0.77
   8   1   1   -0.39    0.51
   8  -1   1    0.25    0.61
  -9   1  -1    0.79    0.67
   9  -1   1    1.71    0.96
   9   1   1    0.64    0.78
  10   1   1    0.85    0.67
  10  -1   1    0.54    0.74
 -10   1  -1    0.61    0.70
 -11   1  -1    1.90    0.99
  11   1   1    1.34    0.71
  11  -1   1    3.26    0.74
  12  -1   1    0.48    0.81
 -12   1  -1   -0.37    0.75
  12   1   1   -0.12    0.96
  13   1   1   -1.01    1.13
 -13   1  -1   -0.83    1.11
  13  -1   1   -0.13    0.91
  14  -1   1    0.32    1.12
 -14   1  -1   -0.80    0.90
  14   1   1    0.04    0.82
  15   1   1    0.14    1.15
 -15   1  -1   -0.02    1.00
  15  -1   1    1.73    1.23
  16   1   1   -1.60    1.05
  16   1   1   -0.67    0.74
 -16   1  -1    0.43    1.36
  16  -1   1   -0.23    0.79
  16  -1   1   -0.18    0.80
  15   2  -1   -0.03    1.08
 -15   2   1   -0.16    1.02
  15   2  -1   -0.25    0.63
  15  -2  -1   -0.38    1.12
  14   2  -1    3.66    0.65
 -14   2   1    1.53    1.02
  14   2  -1    2.72    1.07
  14  -2  -1    3.20    1.30
  13  -2  -1    0.92    0.96
  13   2  -1    1.37    1.08
  13   2  -1    0.58    0.54
 -13   2   1    0.13    0.93
  12   2  -1    3.76    0.94
  12  -2  -1    3.71    0.89
 -12   2   1    1.56    1.04
  12   2  -1    3.32    0.54
 -11   2   1   12.26    1.05
  11  -2  -1   13.21    0.90
  11   2  -1   14.47    0.90
  11   2  -1   16.28    0.57
  10  -2  -1    0.51    1.02
  10   2  -1    0.48    0.62
 -10   2   1   -0.49    0.73
  10   2  -1    1.46    0.44
   9   2  -1    2.86    0.70
   9  -2  -1    5.50    0.81
  -9   2   1    3.73    0.77
   9   2  -1    5.27    0.48
  -8   2   1    2.53    0.98
   8   2  -1    0.60    0.39
   8  -2  -1    0.63    0.90
   8   2  -1   -0.33    0.49
  -7   2   1    1.02    0.63
   7  -2  -1    2.73    0.86
   7   2  -1    1.40    0.38
   7   2  -1    0.91    0.60
   6   2  -1    4.61    0.40
  -6   2   1    6.00    0.83
   6   2  -1    6.00    0.38
   6  -2  -1    5.62    0.59
  -5   2   1   10.71    0.77
   5   2  -1   10.22    0.41
   5   2  -1    9.87    0.31
   5  -2  -1    9.99    0.71
   4  -2  -1    1.96    0.66
   4   2  -1    1.68    0.36
  -4   2   1    1.42    0.68
   4   2  -1    1.40    0.41
  -3  -2   1   -0.36    0.21
   3  -2  -1    0.58    0.42
   3   2  -1    0.33    0.32
   3   2  -1    0.14    0.29
  -3   2   1   -0.16    0.61
   2   2  -1    2.26    0.24
  -2  -2   1    2.51    0.34
   2  -2  -1    3.26    0.39
   2   2  -1    2.85    0.34
  -2   2   1    1.93    0.40
  -2  -2   1    3.04    0.33
   1   2  -1   11.26    0.38
   1  -2  -1   12.33    0.41
  -1   2   1   11.87    0.43
  -1  -2   1   12.05    0.31
  -1  -2   1   12.52    0.30
   0   2   1   11.84    0.41
   0  -2   1   12.24    0.36
   0   2  -1    9.41    0.31
   0  -2  -1   11.36    0.39
   0  -2   1   11.92    0.34
  -1  -2  -1    4.92    0.34
  -1   2  -1    4.81    0.33
   1   2   1    4.35    0.43
   1  -2   1    4.24    0.29
   1  -2   1    5.43    0.38
  -1  -2  -1    4.73    0.26
  -2   2  -1   15.28    0.43
   2  -2   1   17.24    0.43
  -2  -2  -1   15.13    0.48
   2   2   1   17.00    0.49
   3   2   1    4.40    0.47
   3  -2   1    3.41    0.52
  -3   2  -1    3.38    0.53
  -4   2  -1    4.66    0.47
   4   2   1    4.77    0.28
   4   2   1    4.02    0.48
   4  -2   1    2.82    0.57
   5  -2   1   16.19    0.75
   5   2   1   17.18    0.32
  -5   2  -1   16.40    0.59
   6  -2   1    0.01    0.77
  -6   2  -1    2.28    0.60
   6   2   1    0.62    0.58
   6   2   1    0.52    0.25
   7  -2   1    1.16    0.80
  -7   2  -1   -0.29    0.86
   7   2   1    0.36    0.27
   7   2   1    0.56    0.63
   8  -2   1    2.01    0.97
   8   2   1    2.86    0.31
  -8   2  -1    3.95    0.97
   8   2   1    3.08    0.53
   9  -2   1    8.26    1.02
   9   2   1    9.51    0.36
  -9   2  -1   11.03    0.99
   9   2   1    9.34    0.82
  10  -2   1    1.22    0.76
 -10   2  -1    1.68    0.95
  10   2   1    0.77    0.61
  10   2   1    1.01    0.33
  11   2   1    0.27    0.42
  11  -2   1   -0.94    0.79
  11   2   1   -0.30    0.78
 -11   2  -1    0.38    0.79
  12  -2   1    1.65    1.02
  12   2   1    0.19    0.89
 -12   2  -1    0.08    0.81
  12   2   1    1.62    0.43
  13  -2   1    0.74    0.91
 -13   2  -1    1.30    0.94
  13   2   1    0.41    0.43
  13   2   1    4.68    1.01
  14  -2   1   -0.37    1.45
  14   2   1   -0.43    0.48
 -14   2  -1   -1.27    1.44
  14   2   1   -0.43    0.94
  15  -2   1    0.49    1.43
 -15   2  -1    0.11    1.17
  15   2   1   -0.11    1.03
  15   2   1   -0.01    0.40
  14   3  -1    1.81    1.17
 -14   3   1    0.37    1.51
  14   3  -1    0.10    0.26
  14   3  -1   -0.25    0.44
  14  -3  -1    0.79    1.52
 -13   3   1   -0.64    0.99
  13  -3  -1    0.24    1.39
  13   3  -1    0.77    0.82
  13   3  -1    0.47    0.54
  12   3  -1    1.76    0.74
 -12   3   1    1.97    0.93
  12   3  -1    2.38    0.54
  12  -3  -1    0.95    0.89
  11   3  -1    1.19    0.84
  11  -3  -1   -1.21    1.00
  11   3  -1    0.40    0.46
 -11   3   1    0.10    0.83
  11   3  -1    0.42    0.65
 -10   3   1    1.01    1.07
  10   3  -1    2.06    0.71
  10  -3  -1    1.56    0.82
  10   3  -1    0.38    0.82
  10   3  -1    1.25    0.46
   9   3  -1    8.56    0.73
  -9   3   1    5.05    1.11
   9  -3  -1    6.81    1.08
   9   3  -1    7.00    0.45
   9   3  -1    7.26    0.75
   8   3  -1    8.94    0.79
   8   3  -1    6.35    0.48
   8   3  -1    6.25    0.76
  -8   3   1    7.87    0.80
   8  -3  -1    6.69    0.94
   7   3  -1  136.68    0.93
  -7   3   1  130.73    1.63
   7   3  -1  144.06    1.28
   7   3  -1  136.84    1.24
   7  -3  -1  131.81    1.54
   6   3  -1    0.10    0.43
  -6   3   1    0.24    0.88
   6   3  -1   -0.16    0.42
   6  -3  -1    0.71    0.91
   5   3  -1   -0.38    0.41
   5   3  -1   -0.72    0.33
   5  -3  -1   -0.45    0.57
  -5   3   1    0.90    0.60
   4   3  -1   19.27    0.45
  -4  -3   1   19.71    0.47
   4   3  -1   16.67    0.61
   4  -3  -1   17.43    0.67
  -4   3   1   18.03    0.70
  -3   3   1   -0.44    0.70
  -3  -3   1   -0.35    0.35
   3   3  -1    1.26    0.50
   3  -3  -1   -0.83    0.49
  -2   3   1    7.35    0.65
  -2  -3   1    5.86    0.41
   2   3  -1    7.32    0.41
   2  -3  -1    6.35    0.66
  -2  -3   1    6.29    0.37
  -1  -3   1   13.34    0.55
  -1   3   1   15.30    0.65
  -1  -3   1   14.87    0.47
   1   3  -1   12.79    0.46
   1  -3  -1   13.60    0.67
   0   3   1    0.08    0.42
   0  -3   1   -0.37    0.49
   0   3  -1   -0.25    0.38
   0  -3  -1   -0.23    0.57
   0  -3  -1   -0.14    0.48
   0  -3   1   -0.43    0.51
   1  -3   1   32.77    0.60
   1   3   1   27.28    0.56
  -1  -3  -1   31.63    0.60
  -1  -3  -1   29.79    0.70
  -1   3  -1   30.68    0.60
   1  -3   1   30.69    0.74
   2   3   1    0.40    0.43
  -2  -3  -1    0.12    0.43
   2  -3   1   -0.80    0.55
   2  -3   1    0.14    0.44
  -2   3  -1   -0.15    0.59
  -2  -3  -1    0.22    0.41
  -3   3  -1    2.14    0.50
  -3  -3  -1    2.23    0.41
   3   3   1    2.36    0.55
   3  -3   1    1.75    0.68
   3  -3   1    0.88    0.50
   4   3   1   -0.19    0.57
  -4   3  -1    0.66    0.70
   4  -3   1    1.19    0.51
   5   3   1   -0.40    0.46
   5  -3   1   -0.75    0.52
  -5   3  -1    0.02    0.56
   6   3   1    1.85    0.48
  -6   3  -1    1.76    0.68
   6  -3   1    2.69    0.84
   7  -3   1    0.51    0.66
  -7   3  -1    0.81    0.95
   7   3   1   -0.04    0.48
   7   3   1    1.28    0.66
  -8   3  -1   17.38    1.06
   8   3   1   20.72    0.45
   8   3   1   21.33    0.86
   8  -3   1   19.47    0.85
   8   3   1   20.57    0.83
   9   3   1    0.41    0.84
  -9   3  -1    1.44    1.05
   9   3   1    0.84    0.33
   9   3   1    1.11    0.57
   9  -3   1    1.13    1.03
  10   3   1    3.47    0.37
 -10   3  -1    3.64    0.89
  10  -3   1    2.48    1.10
  10   3   1    4.19    0.96
  10   3   1    3.03    0.91
  11   3   1    0.27    0.74
 -11   3  -1    0.55    1.05
  11  -3   1    1.42    0.86
  11   3   1   -1.29    1.00
  11   3   1    0.10    0.34
 -12   3  -1    0.24    0.93
  12   3   1    1.60    0.34
  12  -3   1    0.93    1.23
  12   3   1    1.05    1.03
  13   3   1    0.09    1.19
  13  -3   1    0.30    1.39
 -13   3  -1   -0.27    1.09
  13   3   1    0.37    0.27
  14  -3   1    4.12    1.36
  14   3   1    5.58    1.03
 -14   3  -1    3.53    1.20
  13   4  -1    0.32    0.58
 -13   4   1   -0.51    1.50
  13   4  -1    0.22    1.04
  13  -4  -1   -0.23    1.28
  13   4  -1   -0.22    0.59
  12   4  -1    0.04    0.96
 -12   4   1    0.39    1.11
  12   4  -1    0.69    0.82
  12  -4  -1    0.48    1.07
  11   4  -1    0.71    0.94
  11  -4  -1    0.63    0.97
  11   4  -1   -0.67    0.92
 -11   4   1   -1.20    1.47
  10  -4  -1    1.21    0.94
  10   4  -1    2.43    0.77
 -10   4   1    0.94    0.99
  10   4  -1    0.96    1.01
  -9   4   1    0.12    0.88
   9  -4  -1    0.84    1.11
   9   4  -1   -0.61    0.61
   9   4  -1    1.18    0.61
  -8   4   1   -0.73    0.83
   8   4  -1   -0.27    0.74
   8   4  -1    0.07    0.71
   8  -4  -1   -0.59    1.04
   7  -4  -1   -0.04    0.68
   7   4  -1    0.28    0.57
  -7   4   1   -1.00    1.13
   6   4  -1    0.40    0.52
   6  -4  -1    0.20    0.65
  -6   4   1   -0.32    0.71
  -5   4   1   12.16    0.98
   5  -4  -1   11.98    0.75
   5   4  -1   12.10    0.73
  -5  -4   1   11.62    0.65
   4   4  -1   -0.21    0.66
  -4   4   1    1.52    0.89
  -4  -4   1   -0.19    0.46
   4  -4  -1    0.82    0.67
   3   4  -1    5.47    0.66
   3  -4  -1    5.04    0.80
   3  -4  -1    5.15    0.62
  -3   4   1    4.75    0.68
  -3  -4   1    6.00    0.48
  -2  -4   1   12.31    0.56
   2   4  -1    9.88    0.75
   2  -4  -1   10.71    0.66
  -2  -4   1   10.86    0.56
  -2   4   1   11.54    0.91
   2  -4  -1   10.95    0.61
  -1  -4   1    2.83    0.56
   1   4  -1    2.37    0.67
  -1   4   1    2.19    0.62
   1  -4  -1    1.60    0.77
  -1  -4   1    0.09    0.60
   1  -4  -1    3.08    0.66
   0  -4   1    0.04    0.46
   0   4  -1    0.85    0.51
   0  -4   1    0.81    0.66
   0   4   1   -0.24    0.70
   0  -4  -1    0.21    0.72
   0  -4  -1    0.78    0.59
  -1  -4  -1    0.31    0.50
   1  -4   1    0.28    0.47
  -1   4  -1    0.84    0.56
  -1  -4  -1    0.56    0.44
   1   4   1    0.00    0.72
   1  -4   1    0.23    0.71
  -2  -4  -1   -0.28    0.65
   2  -4   1    1.60    0.57
  -2  -4  -1    2.19    0.41
   2  -4   1    1.52    0.53
   2   4   1    0.89    0.55
  -2   4  -1    2.17    0.70
  -3  -4  -1    4.91    0.43
   3  -4   1    5.51    0.73
   3  -4   1    5.32    0.64
  -3   4  -1    6.42    0.65
   3   4   1    6.62    0.57
   4  -4   1   55.89    0.96
  -4   4  -1   47.81    0.97
   4  -4   1   54.64    1.20
   4   4   1   55.93    0.91
  -4  -4  -1   51.09    0.75
   5   4   1   32.40    0.93
  -5   4  -1   29.61    0.95
   5  -4   1   29.91    1.15
   5  -4   1   33.70    0.90
   6  -4   1    4.12    0.75
  -6   4  -1    5.02    1.02
   6   4   1    1.78    0.65
   6  -4   1    4.09    0.70
  -7   4  -1    1.83    0.77
   7   4   1    0.17    0.89
   7  -4   1   -0.23    0.69
   8  -4   1    1.19    0.81
  -8   4  -1   -0.48    0.86
   8   4   1    0.34    0.92
   8   4   1    0.70    0.90
   9   4   1    6.49    0.79
  -9   4  -1    4.19    1.10
   9  -4   1    5.31    0.90
   9   4   1    5.78    1.01
  10  -4   1    2.54    0.93
  10   4   1    1.51    0.80
 -10   4  -1   -0.83    1.14
  10   4   1    3.06    0.96
  11   4   1    8.42    1.23
  11  -4   1    9.30    1.11
  11   4   1   11.47    1.16
 -11   4  -1    9.48    1.34
 -12   4  -1    0.63    1.18
  12   4   1    1.84    0.91
  12  -4   1    1.00    1.14
  12   4   1   -0.38    1.04
  13   4   1    0.90    0.70
 -13   4  -1   -0.76    1.36
  13   4   1    0.21    1.38
  13   4   1    1.49    0.74
  13  -4   1    0.34    1.32
  10   5  -1   -0.40    0.95
  10   5  -1    0.17    0.80
 -10   5   1    0.57    1.11
  10  -5  -1   -0.62    1.10
   9   5  -1    0.37    0.78
   9   5  -1    0.61    0.77
   9  -5  -1   -1.18    1.33
  -9   5   1   -0.32    1.36
   8   5  -1    1.26    0.77
   8   5  -1    0.82    0.90
  -8   5   1    1.04    0.91
   8  -5  -1    0.67    1.21
   7  -5  -1    0.12    0.87
   7   5  -1    0.24    0.85
   7  -5  -1   -0.67    1.20
  -7   5   1    1.21    0.90
   6  -5  -1   10.19    1.28
  -6   5   1   10.74    1.06
   6  -5  -1   11.27    1.24
   6   5  -1   13.13    0.78
   5  -5  -1    3.31    1.02
   5   5  -1    1.73    0.81
   5  -5  -1    3.19    0.86
  -5  -5   1    1.21    0.78
  -5   5   1    3.10    0.88
   4  -5  -1    2.95    0.99
   4  -5  -1    2.96    0.81
  -4  -5   1    2.04    0.68
   4   5  -1    2.71    0.82
  -4   5   1    1.88    1.13
  -3  -5   1    0.44    0.77
   3  -5  -1    0.06    0.70
  -3   5   1    0.76    0.77
   3   5  -1    0.32    0.63
   3  -5  -1    1.25    0.72
   2  -5  -1   -0.09    0.77
  -2  -5   1    0.33    0.81
   2   5  -1   -0.17    0.86
  -2   5   1    0.66    0.87
   2  -5  -1    0.71    0.84
  -2  -5   1    1.03    0.61
  -1  -5   1    0.48    0.62
  -1  -5   1    0.47    0.60
  -1   5   1   -0.74    0.65
   1  -5  -1   -0.75    0.66
   1   5  -1    0.08    0.61
   1  -5  -1    1.99    0.68
   0   5  -1    1.75    0.82
   0  -5  -1    1.30    0.64
   0  -5  -1    0.40    0.80
   0  -5   1    1.30    0.81
   0  -5   1    1.25    0.65
   0   5   1    1.78    0.88
   1  -5   1    5.93    0.92
  -1   5  -1    6.21    0.93
  -1  -5  -1    4.83    0.61
   1  -5   1    5.45    0.99
  -1  -5  -1    5.51    0.69
   1   5   1    4.20    0.69
   2  -5   1    7.60    1.01
   2   5   1    6.30    0.79
   2  -5   1    8.35    0.96
  -2   5  -1    6.58    0.79
  -2  -5  -1    6.23    1.00
  -2  -5  -1    8.72    0.61
   3  -5   1    3.70    0.98
   3  -5   1    3.33    0.74
   3   5   1    6.21    0.94
  -3  -5  -1    5.97    0.75
  -3   5  -1    5.28    0.98
  -4  -5  -1    0.41    0.54
   4  -5   1    0.77    1.04
   4  -5   1    1.36    0.73
   4   5   1    0.20    0.90
  -4   5  -1    1.31    0.93
  -5  -5  -1    0.28    0.58
  -5   5  -1   -0.94    0.73
   5  -5   1    0.64    0.82
   5  -5   1   -0.64    0.86
   5   5   1    0.75    0.72
   6   5   1    0.00    0.93
  -6   5  -1   -0.31    0.76
   6  -5   1   -0.84    1.04
   6  -5   1   -0.22    1.06
   7  -5   1   -0.82    0.84
   7  -5   1   -0.26    0.89
   7   5   1    0.71    0.98
  -7   5  -1    1.47    1.06
  -8   5  -1    0.90    1.14
   8   5   1    1.23    0.84
   8  -5   1    0.00    1.17
   8  -5   1    0.59    1.10
   9   5   1    0.92    0.81
   9  -5   1    1.08    1.01
   9   5   1    0.71    0.98
  -9   5  -1   -0.03    1.04
   9  -5   1    1.43    1.03
  10  -5   1   -0.90    1.19
  10   5   1   -0.51    1.22
  10   5   1    0.14    0.85
 -10   5  -1   -0.23    1.25
  10  -5   1    0.78    1.49
  10   5   1    0.51    0.62
  -6   6   1   -1.00    1.23
   6   6  -1    0.09    0.77
   6  -6  -1    0.15    1.31
   6  -6  -1    0.18    1.18
   6   6  -1    0.04    0.54
  -5  -6   1    0.20    0.75
  -5   6   1   -0.77    1.33
   5  -6  -1    0.69    1.20
   5   6  -1    0.21    1.03
   5  -6  -1   -0.39    0.92
   4   6  -1   -0.25    0.82
   4  -6  -1    1.57    1.12
   4  -6  -1   -0.47    1.39
  -4   6   1    1.35    1.00
  -4  -6   1   -0.25    0.84
   3   6  -1    0.86    1.11
  -3   6   1   -0.09    1.24
   3  -6  -1   -0.93    1.00
  -3  -6   1    0.74    0.94
   3  -6  -1    0.37    1.12
  -2  -6   1    1.87    0.97
   2   6  -1    0.75    0.83
  -2   6   1    0.61    1.29
   2  -6  -1   -0.26    0.82
   2  -6  -1    0.46    1.12
  -2  -6   1    0.51    0.97
  -1  -6   1   -0.04    0.95
   1   6  -1    0.16    0.84
  -1  -6   1   -0.51    0.79
  -1   6   1    0.23    0.94
   1  -6  -1   -0.74    0.83
   1  -6  -1    0.02    1.16
   0  -6  -1    0.88    0.85
   0  -6   1   -0.09    0.81
   0   6  -1    0.35    1.03
   0  -6   1    0.34    1.01
   0   6   1    0.45    0.86
   0  -6  -1    0.70    1.10
  -1   6  -1    0.34    1.22
  -1  -6  -1   -0.74    0.84
   1   6   1   -0.55    1.18
   1  -6   1    0.01    1.00
   1  -6   1    0.13    1.01
  -1  -6  -1   -0.10    0.94
   2   6   1    0.28    0.87
   2  -6   1   -0.54    0.92
   2  -6   1    0.48    1.05
  -2  -6  -1   -0.52    1.00
  -2   6  -1    0.05    0.89
   3  -6   1   -0.27    1.20
   3   6   1    0.17    1.18
   3  -6   1    0.80    1.05
  -3   6  -1    0.74    0.91
  -3  -6  -1    0.37    0.96
   4   6   1    0.86    0.86
   4  -6   1    0.30    1.32
   4  -6   1    1.26    1.20
  -4   6  -1    1.23    1.38
  -4  -6  -1    1.71    0.72
   5  -6   1    0.38    1.01
   5  -6   1   -0.17    1.00
  -5  -6  -1    0.84    0.79
  -5   6  -1    0.92    1.09
   5   6   1   -0.38    0.91
   6   6   1   -0.56    1.08
   6  -6   1   -0.14    1.26
  -6   6  -1    0.13    1.31
   6  -6   1    1.08    1.34
 -16   0   2   -0.01    1.17
  16   0  -2    0.03    1.00
 -15   0   2    1.03    1.08
  15   0  -2    0.61    0.93
 -14   0   2    1.98    1.04
  14   0  -2    2.56    1.11
  13   0  -2    0.06    0.73
 -13   0   2   -0.49    0.94
 -12   0   2    3.39    0.85
  12   0  -2    3.24    0.96
  11   0  -2    7.31    0.66
 -11   0   2    5.76    0.61
  10   0  -2    3.46    0.74
 -10   0   2    6.03    0.57
  -9   0   2   15.20    0.71
   9   0  -2   14.50    0.80
   8   0  -2    1.61    0.61
  -8   0   2    1.57    0.59
  -7   0   2    3.86    0.39
   7   0  -2    2.67    0.54
  -6   0   2   -0.60    0.33
   6   0  -2    0.67    0.34
  -5   0   2   -0.16    0.37
   5   0  -2    0.21    0.39
  -4   0   2    4.09    0.27
   4   0  -2    3.66    0.38
   3   0  -2   80.47    0.52
  -3   0   2   81.08    0.46
   2   0  -2   50.70    0.31
   1   0   2  791.21    0.82
   1   0   2  738.05    1.02
  -1   0  -2  783.26    0.82
  -1   0  -2  767.43    1.04
  -2   0  -2  124.37    0.56
   2   0   2  124.80    0.40
   2   0   2  129.32    0.57
   3   0   2   54.51    0.50
  -3   0  -2   57.51    0.51
   4   0   2   11.36    0.41
  -4   0  -2   14.23    0.41
   5   0   2   31.92    0.56
  -5   0  -2   31.24    0.56
   6   0   2   11.00    0.68
  -6   0  -2   11.13    0.65
   7   0   2   97.38    1.01
  -7   0  -2  104.64    1.11
   8   0   2   81.73    1.18
  -8   0  -2   86.48    1.16
  -9   0  -2    4.89    0.62
   9   0   2    4.04    0.90
  10   0   2    1.63    0.75
 -10   0  -2    1.09    0.69
  11   0   2    1.46    0.72
 -11   0  -2    0.78    0.92
  12   0   2    1.28    0.73
 -12   0  -2    0.85    0.79
 -13   0  -2    2.89    1.10
  13   0   2    2.56    0.97
 -14   0  -2   18.86    1.31
  14   0   2   21.26    1.20
 -15   0  -2   -0.19    0.91
  15   0   2   -0.79    0.96
  16   0   2    1.08    1.26
  16  -1  -2    0.42    1.19
  16   1  -2   -0.77    1.18
 -16   1   2    0.24    0.96
 -15   1   2   -0.26    1.27
  15  -1  -2   -0.71    1.28
  15   1  -2    0.81    1.06
  14   1  -2   -0.68    0.79
  14  -1  -2    0.71    1.23
 -14   1   2   -0.09    0.80
  13  -1  -2    1.47    1.17
 -13   1   2   -0.67    0.80
  13   1  -2   -1.55    0.93
  12   1  -2    1.74    0.90
 -12   1   2    1.17    0.72
  12  -1  -2    2.83    0.73
  11  -1  -2    0.74    0.97
 -11  -1   2    0.99    0.70
 -11   1   2    0.91    0.69
  11   1  -2    0.71    0.76
 -10  -1   2   -0.27    0.46
  10   1  -2    0.68    0.52
 -10   1   2   -0.53    0.66
  10  -1  -2   -0.43    0.69
  -9  -1   2   24.05    0.74
  -9   1   2   22.15    0.88
   9   1  -2   23.85    0.73
   9  -1  -2   20.11    0.94
  -8   1   2    3.87    0.78
   8   1  -2    4.77    0.58
  -8  -1   2    3.26    0.58
   8  -1  -2    3.22    0.53
   7   1  -2   10.33    0.44
   7  -1  -2   11.10    0.53
  -7   1   2   12.26    0.55
  -7  -1   2   12.63    0.44
   6   1  -2    0.24    0.43
   6  -1  -2    0.21    0.58
  -6   1   2    0.38    0.58
  -5   1   2    3.46    0.58
   5   1  -2    3.65    0.39
   5  -1  -2    4.19    0.60
  -4   1   2    2.34    0.50
   4  -1  -2    3.40    0.51
   4   1  -2    2.85    0.29
  -3   1   2  951.14    1.82
   3  -1  -2  987.32    1.88
   3   1  -2  975.86    1.42
   3   1  -2 1000.00    1.63
   2  -1  -2  764.29    1.51
   2   1  -2  787.38    1.37
  -2  -1   2  782.07    1.38
  -2   1   2  764.52    1.52
   2   1  -2  708.44    1.02
   1   1  -2   20.81    0.31
   1  -1  -2   24.05    0.36
  -1  -1   2   21.87    0.21
  -1   1   2   23.21    0.45
   1   1  -2   21.80    0.21
  -1  -1   2   24.36    0.34
   0  -1   2    0.91    0.33
   0   1  -2    0.33    0.17
   0   1  -2    0.29    0.24
   0  -1   2    0.34    0.17
   0  -1  -2    0.49    0.26
   0   1   2    0.40    0.26
  -1  -1  -2    3.70    0.29
   1   1   2    4.34    0.40
   1  -1   2    4.04    0.36
  -1   1  -2    4.43    0.36
   1  -1   2    3.99    0.37
  -2  -1  -2    8.77    0.12
  -2   1  -2    8.55    0.32
   2  -1   2    8.28    0.31
   3   1   2   29.63    0.14
  -3   1  -2   28.32    0.45
   3  -1   2   30.34    0.54
   4   1   2   65.74    0.25
   4   1   2   63.46    0.64
  -4   1  -2   64.05    0.66
   4  -1   2   65.36    0.75
   5   1   2   87.54    0.78
  -5   1  -2   90.52    0.82
   5  -1   2   90.39    0.82
   6  -1   2   63.43    0.94
  -6   1  -2   69.67    0.99
   6   1   2   70.76    0.89
  -7   1  -2    3.21    0.73
   7  -1   2    5.43    0.77
   7   1   2    4.04    0.49
  -8   1  -2    6.00    0.87
   8   1   2    4.26    0.76
   8  -1   2    4.68    0.85
   9   1   2    1.50    0.63
   9  -1   2    0.20    0.92
  -9   1  -2    0.69    0.70
  10   1   2    1.83    0.89
 -10   1  -2    0.11    0.92
  10  -1   2    0.44    0.73
  11   1   2    0.25    0.96
  11  -1   2    1.00    0.75
 -11   1  -2   -0.16    0.71
  12  -1   2    6.21    1.03
  12   1   2    1.36    1.13
 -12   1  -2    4.54    0.91
  13  -1   2    0.04    1.03
 -13   1  -2    0.01    1.03
  13   1   2    1.08    0.85
 -14   1  -2    1.69    1.28
  14   1   2    0.17    0.87
  14  -1   2    0.59    1.02
  15  -1   2   -0.65    1.48
  15   1   2    0.16    1.44
 -15   1  -2   -0.66    1.25
  16  -1   2    1.03    0.80
  16   1   2    0.77    0.65
 -16   1  -2    0.74    1.15
  16   1   2   -0.26    0.65
  16  -1   2    0.78    0.79
  15   2  -2   -1.12    1.06
  15  -2  -2   -0.49    1.03
  15   2  -2    1.80    0.71
 -15   2   2   -0.13    1.22
  14   2  -2    0.63    1.14
  14   2  -2    0.94    0.63
 -14   2   2    0.85    1.21
  14  -2  -2    3.37    1.18
  13   2  -2    7.49    0.64
  13  -2  -2    8.94    1.02
 -13   2   2    7.68    1.02
  13   2  -2    9.44    0.98
 -12   2   2    1.84    1.10
  12  -2  -2    0.79    0.92
  12   2  -2    1.63    0.67
  12   2  -2    1.97    0.44
  11   2  -2    3.04    0.77
  11  -2  -2    4.80    1.04
  11   2  -2    3.91    0.52
 -11   2   2    2.93    0.79
  10   2  -2   68.28    0.76
  10   2  -2   70.05    1.03
  10  -2  -2   67.30    1.19
 -10   2   2   66.21    1.40
  -9   2   2    4.90    1.00
   9   2  -2    4.03    0.54
   9   2  -2    4.77    0.51
   9  -2  -2    4.02    0.76
   8   2  -2    8.41    0.50
   8   2  -2    7.37    0.50
  -8   2   2    6.45    0.69
   8  -2  -2    7.61    0.89
   7   2  -2    6.12    0.58
  -7   2   2    5.22    0.65
   7  -2  -2    4.60    0.84
   7   2  -2    6.15    0.48
  -6   2   2   79.87    1.00
   6   2  -2   93.85    0.76
   6  -2  -2   88.30    1.12
   6   2  -2   94.20    0.77
   5   2  -2   23.47    0.56
   5   2  -2   24.11    0.51
  -5   2   2   20.32    0.65
   5   2  -2   20.08    0.43
   5  -2  -2   22.21    0.79
   4   2  -2    1.61    0.28
  -4   2   2    0.85    0.70
   4   2  -2    1.17    0.30
   4  -2  -2    1.57    0.48
  -3  -2   2   -0.06    0.36
   3  -2  -2   -0.37    0.56
   3   2  -2   -1.22    0.33
   3   2  -2    0.43    0.34
  -3   2   2    0.13    0.43
  -2  -2   2  113.34    0.76
   2  -2  -2  107.28    0.91
   2   2  -2  104.78    0.62
   2   2  -2  106.20    0.69
  -2  -2   2  113.18    0.67
  -2   2   2  105.43    0.81
   1  -2  -2    3.57    0.38
  -1  -2   2    3.07    0.22
   1   2  -2    3.61    0.23
   1   2  -2    4.13    0.40
  -1  -2   2    4.19    0.31
  -1   2   2    3.12    0.55
   0  -2   2   39.65    0.60
   0  -2   2   36.84    0.43
   0   2   2   36.01    0.54
   0  -2  -2   34.38    0.53
   0   2  -2   36.56    0.48
   1  -2   2    3.11    0.48
  -1  -2  -2    3.51    0.24
   1  -2   2    3.73    0.38
   1   2   2    3.12    0.53
  -1   2  -2    3.27    0.30
  -1  -2  -2    2.44    0.37
   2   2   2   -0.05    0.35
  -2   2  -2    0.50    0.47
   2  -2   2    0.56    0.45
   2  -2   2    0.25    0.38
  -3   2  -2    0.22    0.50
   3   2   2    0.80    0.49
  -3  -2  -2    0.96    0.25
   3  -2   2    1.17    0.48
   4   2   2    1.07    0.40
  -4   2  -2    2.32    0.46
   4  -2   2    1.20    0.44
   5  -2   2    0.27    0.68
  -5   2  -2   -0.06    0.48
   6  -2   2   11.64    0.62
   6   2   2   10.41    0.53
   6   2   2   11.19    0.25
  -6   2  -2   11.44    0.60
  -7   2  -2    2.25    0.63
   7   2   2    3.06    0.20
   7  -2   2    2.63    0.61
   7   2   2    2.11    0.53
   8  -2   2    0.30    0.71
  -8   2  -2    1.91    0.87
   8   2   2    0.45    0.55
   8   2   2    0.40    0.24
   9  -2   2    1.24    0.98
  -9   2  -2    1.95    0.73
   9   2   2    1.37    0.28
   9   2   2    1.58    0.85
  10   2   2    1.78    0.28
  10   2   2    2.49    0.86
  10  -2   2    0.84    0.97
 -10   2  -2    0.83    0.76
  11  -2   2   -0.10    1.10
  11   2   2    0.21    0.29
 -11   2  -2    0.03    0.81
  11   2   2    0.82    1.00
  12  -2   2    0.86    0.83
 -12   2  -2    0.05    0.81
  12   2   2    0.77    0.31
  12   2   2    0.79    0.74
  13  -2   2    0.32    1.34
  13   2   2   -1.06    1.01
  13   2   2    0.24    0.29
 -13   2  -2    1.50    0.95
  14  -2   2    2.58    1.04
  14   2   2    1.03    0.92
  14   2   2    0.83    0.30
 -14   2  -2   -0.98    1.38
 -15   2  -2    0.00    1.06
  15   2   2    0.02    0.30
  15   2   2   -1.37    1.05
  15  -2   2    1.12    1.10
  14   3  -2    0.57    0.55
 -14   3   2    2.46    1.35
  14  -3  -2    0.76    1.11
  14   3  -2    1.34    0.88
  13  -3  -2    1.66    1.04
  13   3  -2    0.94    0.57
  13   3  -2    1.84    1.08
 -13   3   2    1.12    1.28
 -12   3   2    0.58    0.91
  12   3  -2    0.40    0.50
  12   3  -2    0.51    0.84
  12  -3  -2   -0.60    1.09
  11   3  -2    2.67    0.55
  11   3  -2    2.73    0.79
  11  -3  -2    3.65    1.02
  11   3  -2    1.93    0.86
 -11   3   2    2.38    0.86
  10   3  -2   -0.15    0.54
  10   3  -2    0.83    0.72
 -10   3   2    0.43    0.80
  10   3  -2   -0.10    0.54
  10  -3  -2    0.92    0.95
  -9   3   2   -0.42    0.73
   9  -3  -2    0.54    0.72
   9   3  -2   -0.14    0.49
   9   3  -2   -0.56    0.68
   9   3  -2    0.88    0.70
   8  -3  -2   12.22    0.75
  -8   3   2    8.80    1.06
   8   3  -2   13.90    0.69
   8   3  -2   12.91    0.54
   8   3  -2   12.57    0.58
   7   3  -2   21.57    0.61
  -7   3   2   23.59    0.93
   7  -3  -2   22.81    0.88
   7   3  -2   22.86    0.60
   7   3  -2   27.10    0.64
   6   3  -2   39.48    0.59
  -6   3   2   39.03    1.17
   6  -3  -2   39.80    1.07
   6   3  -2   43.26    0.77
   5   3  -2   -0.11    0.50
   5  -3  -2    1.74    0.57
   5   3  -2    0.28    0.54
  -5   3   2    0.64    0.63
   4   3  -2    1.88    0.50
  -4  -3   2    2.51    0.52
   4  -3  -2    1.51    0.78
  -4   3   2    2.86    0.63
   4   3  -2    2.14    0.38
   3  -3  -2   11.34    0.62
   3   3  -2   15.22    0.61
   3   3  -2   14.41    0.54
  -3   3   2   13.16    0.80
  -3  -3   2   15.48    0.61
  -2   3   2    5.57    0.72
  -2  -3   2    5.68    0.41
   2   3  -2    4.00    0.38
  -2  -3   2    6.43    0.39
   2  -3  -2    6.73    0.65
  -1  -3   2   15.91    0.47
  -1  -3   2   16.69    0.59
  -1   3   2   16.85    0.56
   1  -3  -2   16.94    0.55
   1   3  -2   15.96    0.61
   0  -3   2   48.43    0.62
   0  -3   2   49.43    0.80
   0   3   2   48.13    0.72
   0   3  -2   46.94    0.63
   0  -3  -2   50.86    0.73
   0  -3  -2   46.93    0.70
   1  -3   2    7.39    0.58
  -1  -3  -2    8.54    0.39
  -1  -3  -2    8.58    0.64
   1   3   2    7.50    0.60
  -1   3  -2    6.33    0.44
   1  -3   2    7.26    0.61
  -2  -3  -2   28.80    0.54
   2   3   2   26.01    0.61
   2  -3   2   26.32    0.59
  -2  -3  -2   25.27    0.75
   2  -3   2   26.73    0.79
  -2   3  -2   27.14    0.62
   3  -3   2    1.37    0.59
  -3   3  -2    0.03    0.68
   3   3   2    1.08    0.66
   3  -3   2    1.21    0.51
   4  -3   2   -0.16    0.51
  -4   3  -2    0.26    0.67
   4  -3   2    1.00    0.65
   4   3   2    0.20    0.46
   5   3   2   -0.57    0.61
   5  -3   2    0.50    0.71
  -5   3  -2   -0.68    0.79
   6   3   2    7.67    0.55
  -6   3  -2    7.27    0.89
   6  -3   2    6.48    0.85
  -7   3  -2    1.41    0.91
   7   3   2   -1.46    0.67
   7  -3   2    0.47    0.70
   7   3   2    0.10    0.52
   8   3   2    7.19    0.63
   8  -3   2   10.66    0.77
  -8   3  -2    5.77    0.95
   8   3   2    7.66    0.64
   9   3   2   -0.07    0.59
   9  -3   2    0.42    0.79
   9   3   2   -0.33    0.59
  -9   3  -2   -0.35    1.03
  10  -3   2   -0.47    0.85
  10   3   2   -0.27    0.89
 -10   3  -2    0.06    0.89
  10   3   2   -0.50    0.89
 -11   3  -2    0.20    0.89
  11  -3   2   -0.06    1.07
  11   3   2   -0.28    0.91
  11   3   2   -0.62    0.92
  12  -3   2   -0.05    0.98
  12   3   2   -0.61    1.06
 -12   3  -2    0.11    0.98
 -13   3  -2   -0.35    1.09
  13  -3   2   -0.37    1.08
  13   3   2   -0.18    1.30
  14   3   2    3.22    1.13
  14  -3   2    2.30    1.34
 -14   3  -2    1.22    1.19
 -13   4   2   -1.10    1.04
  13   4  -2    0.04    0.53
  13   4  -2   -0.20    1.13
  13   4  -2    0.93    0.55
 -13   4   2    0.10    0.76
  13  -4  -2    0.07    0.71
  13  -4  -2    2.03    0.75
  13   4  -2   -0.38    0.63
  12  -4  -2    1.74    1.38
 -12   4   2    0.33    1.03
  12   4  -2   -0.39    1.15
  12   4  -2    0.18    0.55
  12   4  -2   -0.79    0.81
  11  -4  -2    1.18    1.31
  11   4  -2    0.39    0.72
  11   4  -2    0.69    0.64
  11   4  -2    0.93    0.99
 -11   4   2   -0.34    1.37
  10   4  -2   -0.34    0.53
  10   4  -2    0.35    0.93
  10   4  -2    0.04    0.85
 -10   4   2   -0.48    1.13
  10  -4  -2   -0.26    0.89
   9  -4  -2   -0.03    1.12
  -9   4   2   -0.54    0.84
   9   4  -2   -0.31    0.77
   9   4  -2    0.02    0.62
   9   4  -2    0.22    0.42
   8  -4  -2    2.47    1.09
   8   4  -2    2.24    0.67
  -8   4   2    2.67    1.13
   8   4  -2    1.00    0.69
   8   4  -2    2.38    0.57
  -7   4   2   -0.36    0.77
   7   4  -2    0.22    0.68
   7  -4  -2    1.01    0.77
   7   4  -2    0.86    0.46
   6  -4  -2    2.41    0.67
  -6   4   2    2.73    1.00
   6   4  -2    2.17    0.52
  -5  -4   2    0.53    0.64
  -5   4   2    1.04    0.71
   5   4  -2    1.35    0.63
   5  -4  -2    0.41    0.86
  -4  -4   2   -0.35    0.64
   4  -4  -2   -0.04    0.84
   4   4  -2    0.34    0.45
  -4   4   2   -0.34    0.94
   3  -4  -2    5.22    0.67
  -3  -4   2    4.20    0.49
   3   4  -2    4.74    0.63
  -3   4   2    2.99    0.95
  -3  -4   2    4.26    0.51
  -2   4   2    0.89    0.69
   2  -4  -2   -0.52    0.62
  -2  -4   2    0.32    0.50
  -2  -4   2    0.74    0.59
   2   4  -2    0.00    0.62
   2  -4  -2    0.37    0.47
  -1  -4   2    1.91    0.48
  -1   4   2    0.99    0.86
   1   4  -2    0.83    0.64
  -1  -4   2    1.16    0.50
   1  -4  -2    1.56    0.62
   1  -4  -2    0.67    0.74
   0  -4  -2    1.76    0.46
   0   4   2    2.85    0.63
   0  -4  -2    2.07    0.62
   0  -4   2    2.80    0.61
   0  -4   2    2.62    0.66
   0   4  -2    2.31    0.53
  -1  -4  -2    6.67    0.59
   1  -4   2    6.79    0.74
  -1   4  -2    5.56    0.71
   1   4   2    6.51    0.81
  -1  -4  -2    7.50    0.73
   1  -4   2    6.26    0.55
   2  -4   2    6.46    0.55
  -2  -4  -2    7.30    0.75
  -2   4  -2    7.01    0.79
   2   4   2    8.46    0.61
   2  -4   2    9.17    0.66
  -2  -4  -2    8.43    0.61
   3  -4   2    7.66    0.60
   3   4   2    7.57    0.61
  -3  -4  -2    8.93    0.47
  -3   4  -2    7.46    0.84
   3  -4   2    7.12    0.70
   4  -4   2    4.78    0.71
  -4   4  -2    3.38    0.82
   4  -4   2    3.69    0.89
   4   4   2    5.58    0.77
  -5   4  -2   36.29    0.94
   5   4   2   43.13    1.05
   5  -4   2   39.45    1.09
   5  -4   2   38.06    1.16
   6  -4   2    7.18    0.81
  -6   4  -2    5.24    1.05
   6   4   2    7.90    0.64
   6  -4   2    8.29    0.75
  -7   4  -2    1.03    0.94
   7   4   2   -0.30    0.80
   7  -4   2   -1.17    1.00
   7  -4   2    0.08    0.73
   8   4   2    0.31    0.73
   8  -4   2   -0.45    0.78
   8  -4   2    0.14    1.02
  -8   4  -2   -0.07    1.15
   8   4   2    0.80    0.63
   9   4   2    2.34    0.94
   9   4   2    2.23    0.78
  -9   4  -2    2.73    0.87
   9  -4   2    3.90    1.04
   9  -4   2    2.87    1.04
 -10   4  -2    1.41    1.07
  10   4   2    1.91    1.04
  10  -4   2    1.88    1.18
  10  -4   2    1.48    1.13
  10   4   2    2.23    1.01
  11   4   2    6.62    1.07
  11   4   2    3.96    0.93
 -11   4  -2    2.45    1.08
  11  -4   2    3.59    1.31
  11  -4   2    3.96    1.40
 -12   4  -2   -0.56    1.10
  12  -4   2   -1.19    1.10
  12  -4   2    0.14    0.93
  12   4   2    1.51    1.14
  12   4   2   -0.43    0.93
  10   5  -2    0.19    0.94
  10  -5  -2    0.66    1.59
  10   5  -2    0.93    0.73
 -10   5   2   -0.20    1.41
  -9   5   2   -2.04    1.22
   9  -5  -2   -0.25    0.98
   9   5  -2    0.46    0.89
   9   5  -2    0.86    0.74
   8   5  -2    0.58    0.71
   8  -5  -2    1.70    0.96
  -8   5   2    1.04    0.99
   8   5  -2    1.21    1.00
  -7   5   2    4.97    1.01
   7  -5  -2    6.16    1.25
   7   5  -2    4.92    0.89
   6  -5  -2    0.08    0.87
   6   5  -2    0.28    0.85
  -6   5   2   -0.47    0.89
  -5   5   2    3.11    1.21
   5   5  -2    1.91    0.69
   5  -5  -2    4.17    1.06
  -5  -5   2    2.16    0.86
   5  -5  -2    1.71    0.97
   4  -5  -2    0.56    0.81
   4  -5  -2    0.74    1.03
  -4  -5   2    1.18    0.80
  -4   5   2    1.90    1.11
   4   5  -2    0.60    0.75
   3  -5  -2   -1.35    0.97
   3  -5  -2    1.23    0.82
  -3  -5   2    0.10    0.58
   3   5  -2    0.53    0.73
  -3   5   2    0.12    0.79
   2  -5  -2   -0.46    0.72
   2  -5  -2   -0.09    0.87
   2   5  -2   -0.70    0.83
  -2   5   2    1.26    1.04
  -2  -5   2   -0.01    0.72
  -2  -5   2    0.21    0.75
   1  -5  -2   -1.60    1.01
   1   5  -2   -0.17    0.60
  -1   5   2   -0.01    0.70
  -1  -5   2    0.09    0.70
  -1  -5   2    0.18    0.80
   1  -5  -2    1.44    0.80
   0  -5   2    1.05    0.61
   0  -5  -2    1.06    0.86
   0   5  -2    0.50    0.80
   0  -5   2    1.26    0.77
   0  -5  -2    1.27    0.68
   0   5   2    1.29    0.98
  -1  -5  -2   34.34    0.90
   1  -5   2   36.65    1.17
   1  -5   2   35.81    1.09
  -1   5  -2   41.27    1.12
  -1  -5  -2   38.78    1.03
   1   5   2   39.02    1.04
   2  -5   2   19.36    1.11
   2  -5   2   18.60    1.02
  -2  -5  -2   20.39    0.96
  -2   5  -2   19.84    0.90
   2   5   2   21.31    0.91
  -2  -5  -2   20.91    0.85
  -3   5  -2    5.42    0.98
   3  -5   2    5.87    0.78
   3  -5   2    6.20    0.85
  -3  -5  -2    5.59    0.73
   3   5   2    7.65    0.73
   4   5   2   -0.73    0.75
  -4  -5  -2    0.34    0.49
   4  -5   2   -0.29    0.74
   4  -5   2    1.44    0.82
  -4   5  -2    1.54    1.03
   5  -5   2   -0.08    0.79
   5   5   2   -0.16    1.01
  -5   5  -2   -0.21    1.00
   5  -5   2    0.78    0.87
   6   5   2   -0.85    1.11
   6  -5   2    1.29    0.97
  -6   5  -2   -1.15    1.11
   6  -5   2   -0.23    0.85
  -7   5  -2   -0.42    0.94
   7   5   2    0.35    1.11
   7  -5   2    1.21    1.00
   7  -5   2    0.35    1.06
   8  -5   2    0.35    1.19
   8   5   2    0.34    0.86
  -8   5  -2    1.34    0.90
   8  -5   2    1.11    1.03
   9  -5   2    4.09    1.18
   9   5   2    2.45    1.09
   9   5   2    0.62    0.92
   9  -5   2    2.15    1.34
  -9   5  -2    1.05    1.20
 -10   5  -2   -0.09    1.20
  10  -5   2    1.35    0.97
  10   5   2    0.65    1.00
  10   5   2    2.07    1.00
  10  -5   2    1.42    1.09
   6  -6  -2    2.13    1.01
   6  -6  -2    2.36    1.37
  -6   6   2    2.34    1.40
   6   6  -2    0.89    0.87
   5  -6  -2    0.54    1.13
   5   6  -2   -0.91    0.77
  -5  -6   2    0.20    0.91
   5  -6  -2    0.29    0.92
  -5   6   2    0.87    1.20
   4  -6  -2    0.64    1.14
  -4   6   2   -0.91    0.95
   4  -6  -2   -1.22    1.14
  -4  -6   2   -0.49    0.97
   4   6  -2    0.24    1.16
   3  -6  -2   -1.09    0.91
  -3  -6   2    1.76    0.80
   3  -6  -2   -0.36    0.97
  -3   6   2   -0.77    1.28
   3   6  -2   -0.46    0.80
   2   6  -2    1.35    0.97
  -2   6   2    0.24    1.36
   2  -6  -2   -0.04    1.16
   2  -6  -2    0.02    1.13
  -2  -6   2   -0.05    0.95
  -2  -6   2   -0.13    0.94
  -1   6   2    1.61    0.98
   1  -6  -2    2.02    1.17
  -1  -6   2    1.89    0.99
   1   6  -2    1.29    1.14
  -1  -6   2    1.95    0.85
   1  -6  -2    2.17    0.95
   0   6   2    2.05    0.92
   0  -6   2    1.29    1.19
   0  -6  -2    1.98    1.12
   0   6  -2    1.87    1.04
   0  -6  -2    2.12    0.96
   0  -6   2    1.85    1.09
  -1  -6  -2   -0.85    0.96
  -1   6  -2    0.04    0.89
   1  -6   2   -0.10    1.25
   1   6   2   -0.77    1.20
   1  -6   2   -1.00    0.82
  -1  -6  -2    1.05    0.86
   2  -6   2    1.48    1.04
  -2   6  -2    1.57    0.86
   2  -6   2    1.03    0.88
   2   6   2    1.61    0.87
  -2  -6  -2   -0.29    0.85
  -3  -6  -2    0.56    0.99
   3  -6   2   -0.16    0.87
   3  -6   2   -0.06    1.24
  -3   6  -2    0.46    1.20
   3   6   2    0.48    1.10
   4  -6   2    0.19    1.06
   4   6   2    1.48    1.25
   4  -6   2   -0.52    1.33
  -4   6  -2   -0.64    0.90
  -4  -6  -2    0.19    0.74
   5  -6   2   -0.47    0.93
  -5   6  -2   -0.64    1.21
   5  -6   2   -0.65    1.03
   5   6   2   -0.52    1.34
   6  -6   2   -0.29    1.53
  -6   6  -2    0.99    1.13
   6   6   2    0.85    0.67
   6   6   2    0.23    0.96
   6  -6   2    1.58    1.26
 -16   1   3    0.67    1.00
  16  -1  -3    1.88    1.52
  16   1  -3   -0.12    1.29
  15  -1  -3   -0.86    1.21
  15   1  -3   -0.15    1.06
 -15   1   3   -1.07    0.88
  14  -1  -3    1.98    1.12
  14   1  -3    3.80    0.82
 -14   1   3    2.44    1.01
  13   1  -3    3.57    0.80
  13  -1  -3    2.45    0.85
 -13   1   3    2.04    1.10
 -12   1   3   13.74    1.08
 -12  -1   3   11.26    0.84
  12  -1  -3   11.61    0.96
  12   1  -3   13.45    0.90
 -11   1   3    2.97    0.67
 -11  -1   3    2.29    0.72
  11  -1  -3    2.67    0.73
  11   1  -3    2.29    0.84
  10  -1  -3    2.75    0.67
 -10   1   3    2.11    0.82
  10   1  -3    2.72    0.56
 -10  -1   3    3.00    0.49
  -9  -1   3    1.70    0.58
  -9   1   3    3.18    0.57
   9  -1  -3    1.64    0.74
   9   1  -3    2.37    0.69
  -8   1   3    0.71    0.71
   8  -1  -3    1.04    0.67
   8   1  -3    0.04    0.44
  -8  -1   3    0.41    0.40
   7  -1  -3   -0.48    0.64
  -7   1   3    1.01    0.66
   7   1  -3    0.67    0.40
  -7  -1   3    0.52    0.51
  -6   1   3   16.69    0.53
   6  -1  -3   17.30    0.54
   6   1  -3   19.01    0.51
  -6  -1   3   17.66    0.41
   5  -1  -3    3.34    0.38
  -5   1   3    2.93    0.39
   5   1  -3    3.16    0.27
   4   1  -3   43.78    0.42
  -4   1   3   43.10    0.55
   4  -1  -3   42.65    0.55
   3   1  -3   25.07    0.45
   3  -1  -3   23.01    0.40
  -3   1   3   23.76    0.41
   3   1  -3   25.74    0.28
  -2   1   3  471.68    1.21
   2   1  -3  479.02    0.72
   2   1  -3  493.76    1.24
   2  -1  -3  489.10    1.26
  -1  -1   3    0.50    0.13
   1   1  -3    0.29    0.37
   1   1  -3    0.24    0.15
  -1  -1   3    0.25    0.26
  -1   1   3    0.30    0.28
   1  -1  -3    0.70    0.27
   0  -1   3    5.73    0.24
   0   1  -3    4.82    0.25
   0   1  -3    5.25    0.28
   0  -1   3    4.87    0.28
   0   1   3    5.14    0.30
   0  -1  -3    5.31    0.40
  -1   1  -3   -0.01    0.22
   1  -1   3    0.42    0.30
  -1   1  -3    0.20    0.25
   1   1   3    0.22    0.28
   1  -1   3   -0.31    0.35
  -2   1  -3   34.79    0.47
   2  -1   3   36.28    0.48
   2  -1   3   36.41    0.49
   3  -1   3   11.21    0.49
  -3   1  -3    9.64    0.33
   3  -1   3   10.69    0.33
   4  -1   3   51.20    0.70
   4   1   3   53.79    0.63
  -4   1  -3   48.26    0.59
   5  -1   3   25.90    0.58
   5   1   3   25.49    0.57
  -5   1  -3   26.62    0.59
   6  -1   3   10.90    0.73
   6   1   3   12.19    0.56
  -6   1  -3   11.13    0.75
   7   1   3    2.93    0.55
  -7   1  -3    4.39    0.57
   7  -1   3    4.09    0.59
  -8   1  -3   -1.30    0.86
   8   1   3   -0.65    0.61
   8  -1   3   -0.71    0.87
   9  -1   3    0.95    0.98
   9   1   3    2.01    0.67
  -9   1  -3    2.00    0.72
 -10   1  -3    3.16    0.72
  10   1   3    3.71    0.74
  10  -1   3    4.20    1.00
 -11   1  -3    6.24    0.77
  11   1   3    4.97    0.91
  11  -1   3    4.42    1.01
  12  -1   3    5.57    0.86
 -12   1  -3    4.92    0.86
  12   1   3    5.90    1.09
 -13   1  -3   -0.14    1.06
  13  -1   3    1.16    1.14
  13   1   3   -0.12    0.86
 -14   1  -3    0.13    1.25
  14  -1   3    1.34    1.04
  14   1   3    1.00    0.90
  15  -1   3    0.52    1.39
 -15   1  -3   -0.07    1.52
  15   1   3   -0.19    1.20
  16  -2  -3    1.79    0.99
  16   2  -3    1.94    0.96
  16   2  -3    0.38    0.75
 -16   2   3    0.77    1.01
  16  -2  -3   -0.45    0.71
  15   2  -3    1.16    1.04
 -15   2   3   -0.17    1.05
  15   2  -3    0.15    0.64
  15  -2  -3   -0.03    1.25
 -14   2   3    0.14    1.06
  14   2  -3    0.35    1.12
  14  -2  -3    1.25    1.11
  14   2  -3    0.29    0.63
 -13   2   3   -0.63    1.11
  13   2  -3   -0.85    0.96
  13   2  -3   -0.10    0.57
  13  -2  -3    1.18    0.88
  12  -2  -3    9.56    1.13
 -12   2   3    8.94    1.00
  12   2  -3   10.51    0.55
  12   2  -3    9.62    0.95
 -11   2   3    2.31    0.74
  11   2  -3    3.38    0.61
  11   2  -3    2.77    0.58
  11  -2  -3    2.67    0.90
  10   2  -3   62.50    1.05
  10   2  -3   58.98    0.77
 -10   2   3   56.30    1.21
  10  -2  -3   58.70    1.30
  -9   2   3   22.02    0.93
   9   2  -3   25.74    0.82
   9   2  -3   26.58    0.66
   9  -2  -3   24.46    1.05
  -8   2   3    4.95    0.65
   8   2  -3    5.81    0.47
   8  -2  -3    5.48    0.86
   8   2  -3    6.62    0.51
   7   2  -3   -0.24    0.54
  -7   2   3    0.13    0.60
   7  -2  -3    0.78    0.58
   7   2  -3   -0.09    0.34
  -6   2   3  150.50    1.22
   6  -2  -3  149.78    1.20
   6   2  -3  151.99    0.90
   6   2  -3  171.10    1.02
   5   2  -3   25.24    0.49
   5   2  -3   26.12    0.55
  -5   2   3   24.15    0.65
   5  -2  -3   23.33    0.80
   5   2  -3   22.76    0.41
   4   2  -3  161.03    0.81
   4   2  -3  154.22    0.87
  -4   2   3  155.20    1.21
   4  -2  -3  159.53    1.10
  -3   2   3   17.29    0.56
   3  -2  -3   18.74    0.54
   3   2  -3   18.93    0.48
   3   2  -3   19.61    0.42
  -3  -2   3   18.87    0.42
   2  -2  -3   32.12    0.57
  -2  -2   3   32.35    0.48
   2   2  -3   30.26    0.37
  -2  -2   3   34.03    0.43
   2   2  -3   33.69    0.48
  -2   2   3   33.46    0.58
  -1   2   3   17.09    0.48
  -1  -2   3   18.72    0.37
   1   2  -3   17.67    0.42
   1  -2  -3   18.87    0.48
  -1  -2   3   20.50    0.53
   1   2  -3   16.49    0.33
   0   2   3   -0.31    0.37
   0  -2  -3    0.42    0.37
   0  -2   3   -0.13    0.31
   0   2  -3    0.11    0.35
   0  -2   3    0.01    0.34
   0   2  -3    0.62    0.33
  -1   2  -3    0.12    0.35
   1   2   3    0.28    0.53
   1  -2   3    0.04    0.36
   1  -2   3   -0.33    0.37
  -1  -2  -3   -0.43    0.54
   2  -2   3   37.65    0.70
   2  -2   3   37.15    0.50
   2   2   3   36.08    0.58
  -2   2  -3   37.89    0.60
   3   2   3    4.97    0.59
   3  -2   3    5.83    0.43
  -3  -2  -3    5.90    0.22
  -3   2  -3    4.88    0.42
   3  -2   3    5.61    0.53
   4  -2   3    5.87    0.43
  -4   2  -3    4.58    0.44
   4  -2   3    4.83    0.45
   4   2   3    5.39    0.58
   5  -2   3   45.91    0.86
   5   2   3   49.07    0.72
  -5   2  -3   44.29    0.85
   6   2   3    1.38    0.66
   6  -2   3    0.03    0.74
  -6   2  -3   -0.26    0.51
  -7   2  -3    3.86    0.82
   7  -2   3   -0.84    0.57
   7   2   3   -0.05    0.51
   8  -2   3    2.96    0.72
  -8   2  -3    2.84    0.69
   8   2   3    2.92    0.64
   9  -2   3   -0.44    0.72
   9   2   3    0.17    0.13
   9   2   3   -0.21    0.67
  -9   2  -3    0.10    0.70
  10   2   3    0.13    0.14
  10  -2   3    0.93    0.77
 -10   2  -3   -0.37    0.71
  10   2   3    0.38    0.65
 -11   2  -3    3.79    1.04
  11  -2   3    4.78    0.87
  11   2   3    4.97    1.01
  11   2   3    4.78    0.17
 -12   2  -3    0.71    1.04
  12   2   3    1.12    1.00
  12  -2   3    0.82    1.21
  12   2   3    0.28    0.15
 -13   2  -3   -0.68    0.93
  13   2   3   -0.30    1.09
  13  -2   3   -0.87    0.94
  14   2   3    0.71    0.96
  14  -2   3    0.13    1.05
 -14   2  -3   -0.18    1.26
  15   2   3   -0.56    0.94
  15  -2   3   -0.84    1.09
 -15   2  -3    0.41    1.10
  14   3  -3    0.39    0.70
 -14   3   3   -0.56    1.08
  14  -3  -3    1.11    1.04
  14   3  -3   -0.02    0.87
  13   3  -3    0.81    1.06
 -13   3   3   -0.65    1.19
  13   3  -3    0.14    0.62
  13  -3  -3   -0.79    0.98
  12  -3  -3    0.05    1.26
  12   3  -3    1.41    0.89
  12   3  -3    0.33    0.56
 -12   3   3    0.38    0.98
  12   3  -3    1.07    0.67
  11  -3  -3    0.18    1.10
  11   3  -3    0.71    0.61
 -11   3   3   -0.31    0.83
  11   3  -3    0.55    0.78
  11   3  -3    0.36    0.59
  10   3  -3    2.17    0.73
 -10   3   3    1.50    0.82
  10   3  -3    1.46    0.62
  10   3  -3    1.42    0.56
  10  -3  -3    0.72    1.03
   9   3  -3    0.63    0.68
   9  -3  -3    0.70    0.73
   9   3  -3    0.32    0.72
   9   3  -3    1.36    0.54
  -9   3   3    0.79    0.74
   8   3  -3    2.18    0.53
   8  -3  -3    2.44    0.72
   8   3  -3    1.91    0.64
   8   3  -3    2.80    0.65
  -8   3   3    0.02    0.77
   7   3  -3   -0.92    0.59
  -7   3   3    0.35    0.75
   7   3  -3   -0.20    0.62
   7  -3  -3    0.91    0.70
   7   3  -3   -0.61    0.53
   6   3  -3   16.83    0.52
  -6   3   3   17.06    0.83
   6  -3  -3   15.06    0.79
   6   3  -3   18.81    0.64
   5   3  -3    3.52    0.50
   5  -3  -3    4.43    0.63
   5   3  -3    5.07    0.41
  -5   3   3    4.25    0.69
   4  -3  -3    1.13    0.74
  -4  -3   3   -0.54    0.51
  -4   3   3   -0.21    0.58
   4   3  -3   -0.14    0.48
   4   3  -3    0.26    0.49
   3   3  -3    0.17    0.34
   3   3  -3   -0.57    0.38
   3  -3  -3    0.00    0.52
  -3   3   3    0.69    0.80
  -3  -3   3   -1.03    0.38
   2   3  -3    0.60    0.41
   2  -3  -3    0.80    0.50
   2   3  -3    0.83    0.35
  -2  -3   3    1.13    0.41
  -2   3   3    0.96    0.76
  -2  -3   3    0.26    0.34
   1   3  -3    6.78    0.48
   1  -3  -3    5.73    0.54
  -1  -3   3    6.28    0.38
  -1  -3   3    5.15    0.44
  -1   3   3    4.03    0.74
   0  -3   3   29.97    0.53
   0  -3  -3   32.54    0.70
   0   3   3   34.04    0.83
   0   3  -3   33.65    0.64
   0  -3   3   30.99    0.62
  -1   3  -3   34.06    0.62
   1   3   3   32.72    0.79
  -1  -3  -3   36.03    0.52
   1  -3   3   32.80    0.83
  -1  -3  -3   35.64    0.81
   1  -3   3   35.32    0.59
  -2  -3  -3    1.24    0.46
   2   3   3    0.77    0.46
   2  -3   3    0.71    0.64
   2  -3   3    1.16    0.54
  -2   3  -3    0.80    0.44
   3  -3   3    1.53    0.45
   3   3   3    0.40    0.62
  -3   3  -3    2.06    0.48
   3  -3   3    2.78    0.53
   4   3   3    1.73    0.48
  -4   3  -3   -0.01    0.70
   4  -3   3    1.10    0.53
   4  -3   3    1.33    0.49
  -4  -3  -3    1.64    0.33
   5  -3   3    0.41    0.56
   5   3   3    0.15    0.67
   5  -3   3   -0.16    0.57
  -5   3  -3   -0.82    0.78
   6   3   3   13.46    0.70
   6  -3   3   13.30    0.69
  -6   3  -3   13.51    0.73
   6  -3   3   13.11    0.68
   7   3   3   24.95    1.01
   7   3   3   24.45    0.80
  -7   3  -3   22.04    0.90
   7  -3   3   21.28    0.88
   7  -3   3   20.81    0.81
   8   3   3    2.48    0.83
  -8   3  -3    1.58    0.89
   8   3   3    2.72    0.84
   8  -3   3    2.68    0.85
   9   3   3   -0.50    0.97
  -9   3  -3   -0.17    0.76
   9  -3   3    0.22    0.74
   9   3   3   -1.21    0.86
 -10   3  -3    1.75    1.14
  10  -3   3    3.06    1.14
  10   3   3    2.10    0.75
  10   3   3    3.83    0.74
 -11   3  -3   -1.87    1.29
  11  -3   3    0.92    0.93
  11   3   3    0.10    0.75
  11   3   3   -1.90    0.89
 -12   3  -3    1.00    1.37
  12  -3   3   -0.56    1.00
  12   3   3    0.35    0.79
  12   3   3   -0.45    0.83
  13   3   3    4.36    1.05
  13  -3   3    1.15    0.87
 -13   3  -3    3.79    1.37
  13  -3   3    4.69    1.16
  14   3   3    1.34    1.54
  14  -3   3    0.77    1.10
  14  -3   3    0.20    1.14
  14  -3   3   -0.09    0.78
 -14   3  -3    0.85    1.14
  13   4  -3    0.27    0.78
  13   4  -3   -0.69    0.98
 -13   4   3    0.74    1.07
  13   4  -3    0.30    0.58
  13  -4  -3   -0.46    1.47
  13   4  -3   -0.27    0.55
  12  -4  -3    1.09    1.29
  12   4  -3   -0.39    0.67
  12   4  -3   -0.47    0.90
  12   4  -3    0.00    0.70
 -12   4   3    0.84    1.46
 -11   4   3    2.37    1.17
  11   4  -3    1.72    0.87
  11   4  -3    1.03    0.71
  11   4  -3    0.97    0.87
  11  -4  -3    1.67    1.14
  10   4  -3    3.46    0.71
  10  -4  -3    2.62    1.12
  10   4  -3    3.59    0.68
  10   4  -3    4.19    0.62
 -10   4   3    1.51    0.98
  -9   4   3    0.45    1.03
   9   4  -3    1.79    0.73
   9   4  -3    2.12    0.72
   9  -4  -3    0.01    1.07
   9   4  -3    1.30    0.61
   8  -4  -3   -1.55    1.06
   8   4  -3    0.51    0.55
   8   4  -3    1.04    0.56
  -8   4   3    1.03    1.13
   8   4  -3    0.27    0.67
   7   4  -3    0.46    0.68
   7   4  -3    1.00    0.57
   7  -4  -3    0.15    0.70
  -7   4   3   -0.01    0.80
  -6   4   3    1.55    0.95
   6   4  -3    2.05    0.70
   6   4  -3    1.63    0.69
   6  -4  -3    1.67    0.72
   5   4  -3    7.27    0.64
   5  -4  -3    4.89    0.97
   5   4  -3    5.98    0.63
  -5  -4   3    6.16    0.69
  -5   4   3    3.04    1.06
  -4   4   3    0.68    0.91
   4  -4  -3    0.57    0.91
  -4  -4   3   -0.49    0.51
   4   4  -3   -0.23    0.62
   3  -4  -3   -0.69    0.65
  -3  -4   3    0.61    0.60
   3   4  -3   -1.28    0.58
  -3  -4   3   -0.43    0.46
  -3   4   3   -0.01    0.71
  -2   4   3    4.69    0.86
   2  -4  -3    3.87    0.66
  -2  -4   3    5.35    0.67
   2   4  -3    5.83    0.67
  -2  -4   3    5.52    0.64
  -1  -4   3    0.40    0.58
   1   4  -3    0.72    0.62
   1  -4  -3    2.18    0.65
   1  -4  -3    1.24    0.75
  -1  -4   3   -0.20    0.69
  -1   4   3    0.15    0.63
   0   4  -3    1.01    0.50
   0  -4  -3    0.41    0.62
   0  -4  -3    0.28    0.43
   0  -4   3    1.27    0.57
   0  -4   3    0.46    0.60
   0   4   3   -1.20    0.63
   1   4   3    0.11    0.81
  -1  -4  -3   -0.54    0.57
  -1  -4  -3   -0.42    0.62
  -1   4  -3    0.30    0.69
   1  -4   3   -0.50    0.67
   1  -4   3    0.54    0.72
   2  -4   3    1.42    0.61
   2  -4   3    1.43    0.70
  -2   4  -3    1.66    0.56
   2   4   3    0.41    0.80
  -2  -4  -3    0.46    0.60
  -2  -4  -3    1.08    0.42
   3   4   3    1.06    0.79
   3  -4   3    1.06    0.58
  -3   4  -3    1.53    0.78
   3  -4   3    0.72    0.63
  -4   4  -3    0.18    0.59
   4  -4   3    1.44    0.71
   4  -4   3   -0.26    0.84
   4   4   3    1.14    0.86
   5  -4   3    4.26    0.69
   5   4   3    5.37    0.92
  -5   4  -3    3.02    0.79
   5  -4   3    3.26    0.77
  -5  -4  -3    4.36    0.44
   6  -4   3    7.16    0.75
   6   4   3    7.77    0.69
  -6   4  -3    7.49    0.74
   6  -4   3    7.89    0.91
   7  -4   3    0.91    0.75
   7   4   3    2.66    0.71
  -7   4  -3    1.48    0.91
   7  -4   3    0.87    0.70
  -8   4  -3    0.65    1.18
   8   4   3    1.98    0.94
   8  -4   3    2.20    0.80
   8   4   3    0.55    0.73
   8  -4   3    2.44    0.85
   9   4   3    1.81    0.94
   9   4   3    0.06    0.80
   9  -4   3   -0.09    0.99
   9  -4   3    0.70    1.01
  -9   4  -3    0.76    0.84
  10   4   3    2.20    1.05
  10  -4   3    1.05    0.91
  10   4   3    1.96    1.18
  10  -4   3    1.04    1.17
 -10   4  -3    0.44    0.91
  11   4   3    1.06    1.17
  11   4   3    0.96    0.95
  11  -4   3    1.82    1.23
  11  -4   3   -0.04    1.27
 -11   4  -3    0.53    1.22
  12   4   3    2.32    1.05
  12  -4   3    2.05    1.28
 -12   4  -3   -0.09    1.45
  12  -4   3    1.13    1.27
  12   4   3    4.04    1.26
  10   5  -3    0.83    0.95
 -10   5   3   -0.62    1.59
  10   5  -3    0.32    0.80
  10  -5  -3    1.31    1.14
   9   5  -3   -0.23    0.83
  -9   5   3    0.22    1.33
   9  -5  -3    1.28    1.25
   9   5  -3    0.32    0.82
  -8   5   3   -0.82    1.00
   8   5  -3   -0.81    0.87
   8  -5  -3   -0.64    0.97
   8   5  -3   -0.40    0.70
  -7   5   3    0.46    0.93
   7   5  -3    0.68    0.69
   7  -5  -3    0.11    0.91
   6  -5  -3    0.17    0.88
  -6   5   3   -0.27    0.91
   6   5  -3    0.58    0.82
  -5   5   3    4.94    1.28
   5  -5  -3    4.48    0.95
  -5  -5   3    4.11    0.83
   5   5  -3    5.13    0.67
   4  -5  -3    4.16    1.22
  -4   5   3    7.23    1.15
  -4  -5   3    5.28    0.67
   4   5  -3    7.29    0.77
   4  -5  -3    7.30    0.75
   3   5  -3    1.70    0.59
  -3  -5   3    0.08    0.61
  -3   5   3    0.23    0.85
   3  -5  -3    0.06    0.94
   3  -5  -3    0.25    1.00
   2  -5  -3    2.81    0.70
   2  -5  -3    2.28    1.09
  -2  -5   3    3.05    0.65
  -2   5   3    2.34    1.11
  -2  -5   3    2.27    0.56
   2   5  -3    1.29    0.79
   1   5  -3    4.32    0.84
   1  -5  -3    5.00    0.76
   1  -5  -3    3.79    0.85
  -1  -5   3    4.70    0.75
  -1   5   3    4.01    0.84
  -1  -5   3    3.63    0.67
   0   5   3   -0.11    0.94
   0  -5  -3    0.94    0.78
   0  -5  -3    0.32    1.03
   0   5  -3    0.35    0.64
   0  -5   3    1.48    0.59
   0  -5   3    0.61    0.80
  -1   5  -3    2.50    0.86
  -1  -5  -3    1.60    1.05
   1  -5   3    3.46    0.74
   1   5   3    4.67    1.04
   1  -5   3    4.05    0.81
  -1  -5  -3    4.07    0.59
  -2   5  -3   53.75    1.13
  -2  -5  -3   52.37    1.16
   2   5   3   55.09    1.30
  -2  -5  -3   57.93    1.41
   2  -5   3   54.88    1.22
   2  -5   3   50.80    1.32
  -3   5  -3    1.84    1.02
  -3  -5  -3   -0.16    0.61
   3  -5   3    0.15    1.01
   3   5   3    0.39    0.95
   3  -5   3   -1.37    0.89
   4   5   3    0.44    0.69
   4  -5   3    0.93    1.13
  -4   5  -3    1.86    1.06
   4  -5   3    1.25    1.00
  -5  -5  -3   -0.23    0.49
   5   5   3   -0.42    1.05
   5  -5   3   -0.62    0.73
  -5   5  -3   -0.10    1.11
   5  -5   3    0.17    0.83
   6   5   3   -0.80    1.11
   6  -5   3    1.25    0.81
  -6   5  -3    1.78    1.07
   6  -5   3    0.84    1.10
   7  -5   3   -0.41    1.20
   7  -5   3    0.70    0.94
   7   5   3    0.66    1.02
  -7   5  -3   -0.35    0.91
   8  -5   3    2.15    1.19
   8   5   3    0.62    1.09
  -8   5  -3   -0.32    1.40
   8  -5   3    1.33    1.27
  -9   5  -3    0.05    1.03
   9  -5   3   -0.07    1.10
   9  -5   3    0.40    1.42
   9   5   3    0.59    1.34
   9   5   3   -0.06    1.00
  10  -5   3    2.73    1.09
  10  -5   3    0.80    1.63
 -10   5  -3    1.09    1.09
  10   5   3    1.91    1.10
  10   5   3    2.14    1.49
   6  -6  -3    1.03    1.01
  -6   6   3    1.90    1.28
   6   6  -3    0.37    1.14
   6  -6  -3    0.34    1.13
   5  -6  -3    0.47    0.99
   5  -6  -3    0.94    1.03
  -5   6   3   -0.52    1.02
   5   6  -3   -0.67    0.96
  -5  -6   3    0.12    1.10
  -4   6   3    0.12    1.25
   4   6  -3   -0.50    0.90
   4  -6  -3   -1.05    0.95
  -4  -6   3    0.22    0.97
   4  -6  -3   -0.13    1.02
  -3   6   3    0.19    1.35
   3  -6  -3    0.39    0.87
   3   6  -3   -0.05    0.75
  -3  -6   3   -0.34    0.97
   3  -6  -3   -0.09    1.19
  -2  -6   3    3.55    0.88
  -2   6   3    3.90    1.01
   2   6  -3    2.61    1.00
   2  -6  -3    3.71    0.94
  -2  -6   3    4.07    0.81
   2  -6  -3    1.24    1.02
   1  -6  -3    0.35    1.10
  -1   6   3    0.60    0.92
  -1  -6   3   -0.30    0.80
  -1  -6   3    0.60    1.14
   1  -6  -3    1.75    0.97
   1   6  -3    1.67    1.13
   0  -6   3    9.17    0.90
   0  -6  -3    5.80    1.00
   0  -6  -3    7.98    1.04
   0  -6   3    7.68    1.20
   0   6  -3    8.11    1.09
   0   6   3    8.65    1.49
   1  -6   3    0.58    0.98
   1  -6   3    1.41    1.19
  -1  -6  -3    2.59    1.01
   1   6   3    3.32    1.00
  -1  -6  -3    4.68    1.00
  -1   6  -3    3.66    0.87
   2  -6   3    0.18    1.06
   2  -6   3    0.16    0.83
   2   6   3    0.21    1.34
  -2   6  -3    0.76    1.01
  -2  -6  -3    0.74    0.85
   3  -6   3    0.34    0.81
   3  -6   3   -0.77    1.29
  -3  -6  -3   -0.34    0.90
   3   6   3   -0.34    1.19
  -3   6  -3    0.40    1.02
   4  -6   3    0.72    1.19
  -4  -6  -3    0.16    0.76
   4  -6   3    1.30    1.35
   4   6   3   -0.13    1.04
  -4   6  -3    0.44    0.92
   5  -6   3    0.83    1.23
  -5   6  -3   -0.11    1.26
   5  -6   3    0.26    1.14
   5   6   3    0.07    1.29
   6  -6   3   -0.37    1.23
   6   6   3   -0.10    1.26
   6  -6   3    0.00    0.71
   6  -6   3    0.11    1.02
  -6   6  -3   -0.57    1.23
 -16   0   4   -0.15    1.11
  16   0  -4    0.38    0.96
 -15   0   4    8.18    1.24
  15   0  -4    8.88    1.30
  14   0  -4    1.51    0.81
 -14   0   4    1.70    0.80
  13   0  -4    1.46    0.77
 -13   0   4    0.54    0.75
 -12   0   4    1.45    0.87
  12   0  -4    1.74    0.67
 -11   0   4    0.67    0.59
  11   0  -4   -0.50    0.63
  10   0  -4    5.61    0.58
 -10   0   4    3.62    0.66
   9   0  -4    0.25    0.48
  -9   0   4    0.48    0.63
   8   0  -4    0.66    0.42
  -8   0   4    0.63    0.57
   7   0  -4    4.69    0.56
  -7   0   4    4.67    0.40
  -6   0   4   49.43    0.60
   6   0  -4   47.60    0.56
   5   0  -4   18.38    0.41
  -5   0   4   18.89    0.40
   4   0  -4   68.78    0.50
   3   0  -4    0.20    0.25
   2   0  -4   37.03    0.29
   1   0  -4   70.14    0.34
  -1   0  -4   43.95    0.32
   1   0   4   43.97    0.44
   1   0   4   41.74    0.32
   2   0   4   72.60    0.57
  -2   0  -4   66.33    0.39
   2   0   4   67.33    0.39
  -3   0  -4  126.79    0.75
   3   0   4  131.82    0.54
   3   0   4  130.66    0.81
   4   0   4   69.87    0.69
   4   0   4   73.37    0.46
  -4   0  -4   74.01    0.79
   5   0   4   10.81    0.66
  -5   0  -4    8.62    0.64
   5   0   4    9.03    0.32
   6   0   4    1.23    0.51
  -6   0  -4    1.16    0.49
  -7   0  -4    2.31    0.54
   7   0   4    3.38    0.74
   8   0   4    0.75    0.83
  -8   0  -4    0.55    0.57
  -9   0  -4    1.02    0.88
   9   0   4   -0.17    0.75
  10   0   4    4.87    0.75
 -10   0  -4    5.52    0.95
 -11   0  -4    1.79    1.00
  11   0   4    1.72    1.04
 -12   0  -4   -0.19    0.76
  12   0   4   -0.55    1.00
  13   0   4    0.33    0.93
 -13   0  -4   -0.44    0.91
  14   0   4    1.12    1.00
  15   0   4    2.08    1.18
  15   0   4   -1.28    0.64
 -16   1   4   -0.06    1.21
  16   1  -4    0.00    1.07
  16  -1  -4    0.16    1.42
  15  -1  -4   -1.55    1.27
 -15   1   4    0.35    0.89
  15   1  -4    1.22    1.06
  14  -1  -4    0.90    0.81
 -14   1   4    0.01    0.81
  14   1  -4    3.03    1.04
  13  -1  -4   37.23    1.23
 -13  -1   4   37.76    1.04
  13   1  -4   44.65    1.25
 -13   1   4   38.12    1.14
  12  -1  -4    7.63    0.78
  12   1  -4    6.93    0.87
 -12   1   4    7.00    0.89
 -12  -1   4    7.67    0.64
  11  -1  -4   10.69    0.72
  11   1  -4   11.54    0.85
 -11   1   4   10.28    0.85
 -11  -1   4   10.93    0.75
 -10   1   4    0.46    0.81
  10   1  -4    0.15    0.73
  10  -1  -4    0.30    0.76
 -10  -1   4    1.50    0.49
  -9   1   4    0.68    0.71
  -9  -1   4    0.79    0.54
   9  -1  -4    0.65    0.54
   9   1  -4   -0.41    0.58
   8   1  -4    5.21    0.44
   8  -1  -4    6.18    0.66
  -8   1   4    5.80    0.53
  -8  -1   4    6.28    0.41
   7  -1  -4   -0.96    0.44
  -7  -1   4    0.24    0.41
  -7   1   4   -0.95    0.59
   7   1  -4   -0.81    0.45
   6   1  -4    7.31    0.42
  -6   1   4    5.62    0.43
   6  -1  -4    7.49    0.43
  -6  -1   4    6.90    0.42
   5   1  -4   48.34    0.48
  -5   1   4   48.16    0.69
   5  -1  -4   48.37    0.59
  -4   1   4   39.75    0.50
   4  -1  -4   43.65    0.53
   4   1  -4   44.64    0.38
   3   1  -4    0.06    0.19
  -3   1   4    0.41    0.29
   3  -1  -4    0.25    0.31
   3   1  -4   -0.92    0.41
  -2   1   4  131.81    0.71
   2  -1  -4  130.37    0.69
   2   1  -4  127.50    0.30
   2   1  -4  145.97    0.81
  -1  -1   4   71.11    0.61
  -1   1   4   68.58    0.59
   1   1  -4   70.68    0.25
  -1  -1   4   72.76    0.26
   1   1  -4   75.63    0.62
   1  -1  -4   74.60    0.61
   0   1  -4   50.21    0.48
   0  -1   4   50.48    0.33
   0  -1   4   50.37    0.48
   0   1   4   49.14    0.54
   0   1  -4   47.78    0.32
   0  -1  -4   52.36    0.49
  -1   1  -4   19.52    0.36
   1   1   4   23.92    0.51
   1  -1   4   24.42    0.36
  -1   1  -4   22.14    0.35
   1  -1   4   24.21    0.38
  -2   1  -4    0.91    0.24
   2  -1   4    1.01    0.24
   2  -1   4    1.01    0.38
   3  -1   4    0.85    0.42
  -3   1  -4    0.87    0.31
   3  -1   4    0.86    0.23
   4   1   4   10.18    0.49
  -4   1  -4    9.68    0.41
   4  -1   4    8.44    0.36
   4  -1   4    9.96    0.56
   5  -1   4   43.51    0.55
   5   1   4   44.80    0.71
  -5   1  -4   43.54    0.78
   5  -1   4   41.74    0.66
  -6   1  -4    3.23    0.66
   6  -1   4    2.79    0.69
   6   1   4    2.53    0.10
   6   1   4    3.40    0.72
   7   1   4    7.49    0.19
  -7   1  -4    7.40    0.84
   7  -1   4    6.52    0.65
   7   1   4    6.90    0.63
  -8   1  -4    1.46    0.84
   8  -1   4    1.75    0.65
   8   1   4    1.71    0.68
   9  -1   4   -0.84    0.76
  -9   1  -4   -0.44    0.93
   9   1   4    1.33    0.70
 -10   1  -4    0.21    0.99
  10   1   4    0.68    0.67
  10  -1   4    0.16    0.75
  11   1   4    4.45    1.08
  11  -1   4    6.61    1.16
 -11   1  -4    5.72    1.12
 -12   1  -4    3.91    1.02
  12  -1   4    3.15    0.87
  12   1   4    3.50    1.23
  13   1   4    0.25    0.45
  13   1   4    2.10    1.13
 -13   1  -4   -1.04    1.07
  13  -1   4    0.77    1.14
  14  -1   4    0.24    1.06
 -14   1  -4   -0.74    1.00
  14   1   4    0.65    0.99
  14   1   4   -0.05    0.45
  15   1   4    1.36    1.10
  15  -1   4    0.69    1.52
  15  -1   4   -0.06    0.78
 -15   1  -4    0.67    1.09
  15   1   4    0.47    0.39
  16  -2  -4   -0.83    0.94
  16   2  -4    0.37    0.84
  16   2  -4   -0.23    0.58
  16   2  -4   -0.37    0.42
 -16   2   4   -0.17    1.14
  16   2  -4    0.57    0.76
  15  -2  -4    0.06    1.25
  15   2  -4   -0.64    1.12
 -15   2   4   -0.51    1.41
  15   2  -4    0.07    0.74
  14   2  -4    0.12    0.95
 -14   2   4   -1.08    0.94
  14   2  -4    0.26    0.67
  14  -2  -4    0.82    1.23
 -13   2   4    3.98    1.10
  13   2  -4    4.60    0.80
  13   2  -4    4.75    0.71
  13  -2  -4    4.50    1.18
 -12   2   4    8.86    0.96
  12   2  -4   10.92    0.69
  12   2  -4    7.68    0.70
  12  -2  -4    9.96    1.10
 -11   2   4    0.47    0.70
  11   2  -4    0.09    0.57
  11  -2  -4   -0.24    0.85
  11   2  -4    0.44    0.67
  10   2  -4    1.66    0.71
  10   2  -4    0.50    0.56
  10  -2  -4    1.13    0.88
 -10   2   4    0.91    0.73
   9   2  -4   81.65    0.95
   9   2  -4   87.28    1.06
   9  -2  -4   69.84    1.08
  -9   2   4   82.46    1.30
   8   2  -4    2.43    0.57
  -8   2   4    3.16    0.86
   8  -2  -4    1.73    0.58
   8   2  -4    1.78    0.56
  -7   2   4    2.13    0.60
   7   2  -4    2.94    0.39
   7   2  -4    4.13    0.38
   7  -2  -4    4.11    0.80
   6   2  -4   30.55    0.57
   6   2  -4   31.64    0.56
  -6   2   4   29.70    0.75
   6  -2  -4   28.87    0.68
  -5   2   4  371.56    1.71
   5   2  -4  346.86    1.14
   5   2  -4  399.88    1.24
   5  -2  -4  388.18    1.81
   5   2  -4  400.53    1.48
   4   2  -4    1.55    0.45
   4   2  -4    1.39    0.23
  -4   2   4    2.02    0.62
   4  -2  -4    1.55    0.64
   3   2  -4   34.58    0.51
   3   2  -4   37.89    0.43
  -3  -2   4   34.76    0.53
  -3   2   4   36.77    0.64
   3  -2  -4   35.67    0.61
  -2  -2   4   10.25    0.32
  -2   2   4    9.98    0.63
   2  -2  -4   11.00    0.47
  -2  -2   4   10.25    0.42
   2   2  -4   10.87    0.41
   2   2  -4   10.74    0.33
  -1  -2   4  103.86    0.90
   1  -2  -4  102.42    0.83
  -1  -2   4  102.30    0.58
  -1   2   4   99.91    0.85
   1   2  -4  104.83    0.90
   1   2  -4  104.19    0.59
   0   2  -4    2.10    0.28
   0  -2   4    2.36    0.26
   0  -2   4    2.42    0.54
   0   2   4    2.33    0.59
   0   2  -4    1.44    0.38
   0  -2  -4    2.98    0.55
  -1  -2  -4   62.80    0.72
  -1   2  -4   59.13    0.55
   1   2   4   58.23    0.70
   1  -2   4   55.33    0.67
   1  -2   4   62.50    0.60
   2   2   4    0.13    0.42
  -2   2  -4   -0.72    0.48
   2  -2   4    1.31    0.42
   2  -2   4    0.02    0.38
  -3  -2  -4  143.53    0.52
  -3   2  -4  134.54    0.99
   3   2   4  132.49    0.99
   3  -2   4  148.82    1.11
   3  -2   4  139.61    0.91
   4   2   4   50.73    0.75
  -4   2  -4   46.11    0.67
   4  -2   4   46.08    0.67
   4  -2   4   47.67    0.70
   5  -2   4    4.45    0.58
   5  -2   4    4.53    0.52
  -5   2  -4    5.83    0.66
   5   2   4    6.20    0.73
  -6   2  -4    0.88    0.53
   6  -2   4    1.25    0.54
   6  -2   4    0.37    0.42
   6   2   4    0.91    0.76
   7  -2   4   -0.31    0.57
   7  -2   4    0.48    0.44
  -7   2  -4    0.63    0.56
   7   2   4    0.26    0.63
  -8   2  -4    1.90    0.72
   8   2   4    4.82    0.68
   8  -2   4    5.42    0.94
   9   2   4    2.70    0.67
  -9   2  -4    1.87    0.70
   9  -2   4    2.16    0.74
  10   2   4    0.20    0.85
 -10   2  -4    0.34    0.97
  10  -2   4   -1.37    1.01
  11  -2   4   -0.85    1.04
  11   2   4    0.84    0.81
 -11   2  -4    1.24    0.83
 -12   2  -4   16.02    1.31
  12  -2   4   19.81    1.34
  12   2   4   20.25    1.21
  13  -2   4    1.18    1.00
 -13   2  -4    0.95    0.97
  13   2   4   -0.44    0.93
  13  -2   4   -0.47    0.73
  14   2   4    0.77    1.25
 -14   2  -4   -0.20    1.30
  14  -2   4   -0.28    0.52
  14  -2   4   -0.13    0.52
  14  -2   4    0.58    1.14
 -14   3   4    0.09    1.43
  14   3  -4   -0.33    0.92
  14   3  -4    0.03    0.51
  14  -3  -4   -0.14    1.26
  14   3  -4   -0.23    0.36
  13  -3  -4   -1.14    0.94
  13   3  -4   -0.90    0.88
  13   3  -4    0.34    0.64
 -13   3   4   -0.42    0.94
  12   3  -4    0.76    0.51
  12  -3  -4    1.15    1.13
  12   3  -4    0.68    0.69
 -12   3   4    0.49    1.16
  12   3  -4   -0.20    0.92
  11   3  -4    1.10    0.60
  11   3  -4    1.18    0.67
 -11   3   4    0.21    1.11
  11   3  -4    0.83    0.57
  11  -3  -4    0.51    1.02
 -10   3   4    2.11    0.82
  10  -3  -4    1.28    0.80
  10   3  -4    1.46    0.72
  10   3  -4    2.61    0.66
  10   3  -4    1.67    0.56
   9   3  -4   23.73    0.79
  -9   3   4   17.26    1.10
   9  -3  -4   20.24    1.07
   9   3  -4   21.01    0.64
   9   3  -4   23.85    0.79
   8   3  -4    0.61    0.63
   8   3  -4   -0.23    0.57
   8  -3  -4   -0.32    0.67
   8   3  -4    0.17    0.60
  -8   3   4    0.43    0.75
   7   3  -4   29.38    0.58
  -7   3   4   27.71    0.95
   7   3  -4   32.24    0.64
   7  -3  -4   28.91    1.06
   7   3  -4   32.88    0.63
  -6   3   4    0.57    0.99
   6   3  -4    0.50    0.42
   6   3  -4    0.18    0.52
   6  -3  -4    0.65    0.68
   6   3  -4   -0.03    0.37
   5   3  -4    2.87    0.38
   5  -3  -4    3.64    0.63
  -5   3   4    4.05    0.94
   5   3  -4    4.14    0.42
  -4   3   4    4.60    0.89
   4   3  -4    3.89    0.41
   4   3  -4    5.68    0.48
   4  -3  -4    2.38    0.58
  -4  -3   4    3.89    0.44
   3   3  -4    0.04    0.50
   3  -3  -4    0.34    0.54
   3   3  -4   -0.41    0.46
  -3   3   4    0.22    0.56
  -3  -3   4   -0.17    0.41
   2   3  -4    5.53    0.46
   2  -3  -4    6.03    0.55
  -2  -3   4    6.18    0.36
  -2  -3   4    6.03    0.48
   2   3  -4    6.16    0.44
  -2   3   4    6.78    0.58
  -1   3   4    8.71    0.57
  -1  -3   4   10.62    0.49
   1   3  -4    9.90    0.40
   1  -3  -4    7.57    0.57
  -1  -3   4    9.16    0.49
   1   3  -4    9.05    0.61
   0  -3  -4   -0.01    0.68
   0   3   4    0.20    0.73
   0  -3   4    0.17    0.44
   0  -3   4    1.24    0.44
   0   3  -4   -0.20    0.49
  -1   3  -4    0.65    0.53
   1  -3   4    2.23    0.54
   1   3   4    2.48    0.54
  -1  -3  -4    0.35    0.54
   1  -3   4    3.11    0.51
  -2   3  -4    0.92    0.57
   2   3   4    0.45    0.53
   2  -3   4    1.48    0.42
   2  -3   4    0.40    0.50
  -2  -3  -4    0.41    0.54
   3  -3   4    1.80    0.54
  -3   3  -4    1.36    0.50
   3   3   4    1.96    0.69
  -3  -3  -4    1.72    0.33
   3  -3   4    1.33    0.58
   4   3   4    3.70    0.76
   4  -3   4    3.21    0.49
  -4   3  -4    2.55    0.51
   4  -3   4    3.59    0.56
  -4  -3  -4    3.35    0.29
  -5   3  -4   -0.40    0.75
   5   3   4    1.19    0.74
   5  -3   4   -0.49    0.59
   5  -3   4    0.18    0.56
   6  -3   4    0.47    0.74
  -6   3  -4    1.69    0.76
   6  -3   4    0.49    0.57
   6   3   4    0.95    0.60
   7   3   4    9.78    0.92
   7   3   4   10.86    0.75
   7  -3   4    9.92    0.85
   7  -3   4   11.10    0.76
  -7   3  -4   10.63    1.04
  -8   3  -4   11.56    0.82
   8   3   4   11.37    0.98
   8  -3   4    9.19    0.93
   8  -3   4    7.70    0.72
   8   3   4   13.14    1.03
   9  -3   4    1.02    0.98
   9   3   4    0.49    0.92
  -9   3  -4    0.84    0.82
   9  -3   4    0.57    0.81
   9   3   4    1.24    0.76
  10   3   4   -0.62    0.78
  10  -3   4    0.29    0.67
  10   3   4    0.46    1.00
  10  -3   4    0.20    0.87
 -10   3  -4   -0.01    0.90
 -11   3  -4    2.62    1.01
  11  -3   4    5.44    0.84
  11  -3   4    4.09    1.15
  11   3   4    3.99    1.09
  11   3   4    4.47    0.84
  12  -3   4    0.59    1.13
 -12   3  -4    1.47    0.96
  12   3   4    1.70    1.18
  12  -3   4    0.43    1.18
  12   3   4    1.39    1.08
 -13   3  -4    0.85    1.47
  13   3   4   -0.77    1.16
  13   3   4    0.05    0.92
  13  -3   4   -0.31    1.01
  13  -3   4    0.10    1.03
  13   4  -4   -0.15    0.53
  13   4  -4    0.19    1.11
  13   4  -4    0.02    0.50
  13  -4  -4    0.31    1.34
 -13   4   4   -0.88    1.54
  13   4  -4   -0.15    0.34
  13   4  -4    0.02    0.54
  12  -4  -4    0.77    1.08
  12   4  -4    0.28    0.64
  12   4  -4    0.23    1.00
 -12   4   4    1.43    1.11
  12   4  -4    1.37    0.91
  11   4  -4    0.37    0.86
 -11   4   4    1.42    1.01
  11   4  -4    0.22    0.73
  11  -4  -4    0.46    0.94
  11   4  -4    0.72    0.78
  10   4  -4    0.77    0.61
 -10   4   4    2.29    0.94
  10   4  -4    0.43    0.73
  10  -4  -4    0.28    1.07
  10   4  -4    0.70    0.68
   9   4  -4    1.24    0.67
   9   4  -4    0.83    0.63
   9   4  -4    0.21    0.69
  -9   4   4   -0.47    0.82
   9  -4  -4    0.40    1.13
  -8   4   4    4.63    1.16
   8   4  -4    3.44    0.55
   8  -4  -4    2.93    0.98
   8   4  -4    4.70    0.75
   8   4  -4    2.51    0.71
  -7   4   4    0.80    0.82
   7   4  -4   -0.73    0.70
   7   4  -4    0.86    0.62
   7   4  -4   -0.68    0.64
   7  -4  -4    0.38    0.95
   6   4  -4    3.03    0.67
  -6   4   4    4.50    0.80
   6   4  -4    4.04    0.61
   6  -4  -4    3.72    0.94
  -5  -4   4    0.12    0.66
   5   4  -4   -0.54    0.61
   5   4  -4    0.57    0.50
   5  -4  -4   -0.29    0.75
  -5   4   4   -0.80    1.04
   4   4  -4    3.42    0.61
   4   4  -4    4.09    0.74
   4  -4  -4    3.83    0.70
  -4   4   4    2.53    0.75
  -4  -4   4    3.27    0.76
  -3  -4   4    1.31    0.53
  -3  -4   4    2.41    0.59
   3  -4  -4    1.14    0.86
  -3   4   4    1.28    0.73
   3   4  -4    0.23    0.64
  -2  -4   4   -0.26    0.41
  -2  -4   4   -0.44    0.48
   2  -4  -4   -0.33    0.64
   2   4  -4    1.48    0.49
  -2   4   4    0.72    0.92
  -1  -4   4    3.59    0.61
  -1   4   4    2.07    0.68
  -1  -4   4    3.50    0.58
   1   4  -4    4.39    0.65
   1  -4  -4    2.22    0.83
   0  -4   4   10.86    0.65
   0  -4  -4    9.94    0.52
   0  -4  -4    9.29    0.69
   0  -4   4   11.40    0.51
   0   4   4    8.82    0.72
   0   4  -4   11.19    0.77
  -1  -4  -4    0.57    0.82
  -1   4  -4    0.38    0.50
   1  -4   4    0.07    0.60
   1  -4   4    0.29    0.46
  -1  -4  -4    0.64    0.51
   1   4   4    0.81    0.65
  -2   4  -4   -0.62    0.77
  -2  -4  -4   -0.42    0.53
   2   4   4    0.73    0.67
   2  -4   4    0.36    0.51
   2  -4   4   -0.08    0.62
  -2  -4  -4   -0.28    0.64
   3   4   4    3.53    0.88
  -3   4  -4    1.93    0.77
   3  -4   4    0.54    0.77
   3  -4   4    1.15    0.65
   4   4   4   -0.24    0.84
  -4   4  -4    1.08    0.64
   4  -4   4   -0.73    0.59
   4  -4   4    0.23    0.64
  -4  -4  -4    0.02    0.40
   5   4   4    1.11    0.82
   5  -4   4    0.90    0.67
   5  -4   4    1.35    0.63
  -5   4  -4    1.25    0.67
  -5  -4  -4    0.80    0.40
   6  -4   4    0.02    0.88
  -6   4  -4    0.38    0.75
   6  -4   4    1.01    0.69
   6   4   4   -1.20    0.97
   7  -4   4   -0.78    0.94
   7  -4   4    0.74    0.80
   7   4   4    1.52    0.89
  -7   4  -4    1.55    0.74
  -8   4  -4   -0.03    0.95
   8   4   4    1.10    0.72
   8  -4   4    0.87    0.99
   8  -4   4    0.94    0.78
   8   4   4   -0.20    0.71
   9   4   4    0.71    0.81
   9   4   4   -0.20    0.82
  -9   4  -4    0.16    1.06
   9  -4   4    0.52    1.00
   9  -4   4    0.02    0.79
  10   4   4   -0.85    1.15
  10  -4   4   -0.33    1.21
  10   4   4    0.17    0.82
  10  -4   4    1.09    0.94
 -10   4  -4   -0.03    0.92
  11   4   4   -0.73    1.16
 -11   4  -4    0.43    1.05
  11  -4   4   -0.94    1.06
  11  -4   4   -0.04    1.01
  11   4   4    0.56    1.15
  12   4   4   -0.76    1.27
  12   4   4   -0.32    1.31
 -12   4  -4    0.55    1.23
  12  -4   4   -0.07    1.27
  12  -4   4   -1.20    1.19
  10  -5  -4    0.59    1.27
 -10   5   4    0.08    1.09
  10   5  -4    0.25    0.79
  10   5  -4   -0.25    0.93
   9  -5  -4    5.72    1.50
   9   5  -4    4.06    0.90
   9   5  -4    3.73    0.78
  -9   5   4    0.94    1.18
   8  -5  -4    2.95    1.39
   8   5  -4    3.80    0.79
  -8   5   4    3.45    1.09
   8   5  -4    3.51    0.76
  -7   5   4    0.18    0.96
   7   5  -4    0.35    0.58
   7  -5  -4    0.97    0.95
  -6   5   4    0.78    0.96
   6  -5  -4    1.70    1.11
   6   5  -4    0.66    0.59
   5  -5  -4   -0.53    0.86
   5   5  -4   -0.32    0.69
  -5   5   4    0.21    1.14
  -5  -5   4   -0.66    0.75
  -4   5   4    2.02    1.25
   4  -5  -4    2.03    1.11
   4   5  -4    2.15    0.72
  -4  -5   4    0.82    0.81
   3   5  -4    0.41    0.82
  -3  -5   4   -0.16    0.94
   3  -5  -4   -1.03    0.86
  -3   5   4   -0.59    0.81
   3  -5  -4   -0.17    0.83
   2  -5  -4   -0.27    0.79
  -2  -5   4    0.94    0.69
   2  -5  -4   -0.63    0.66
  -2   5   4   -0.09    1.04
  -2  -5   4   -0.73    0.71
   2   5  -4   -0.41    0.72
  -1  -5   4    0.00    0.65
  -1  -5   4    0.15    0.69
   1  -5  -4   -0.16    0.80
   1  -5  -4    0.63    1.08
   1   5  -4   -0.32    0.56
  -1   5   4   -0.67    1.00
   0  -5  -4    0.84    0.77
   0  -5  -4   -0.04    0.79
   0  -5   4    0.39    0.55
   0   5   4    0.96    0.79
   0  -5   4    1.13    0.95
   0   5  -4    0.29    0.78
  -1  -5  -4    0.65    0.96
  -1   5  -4    0.17    0.79
  -1  -5  -4    0.11    0.67
   1  -5   4   -0.16    0.81
   1  -5   4    0.09    0.96
   1   5   4    0.04    0.76
  -2   5  -4    7.63    0.86
   2  -5   4    5.99    0.85
  -2  -5  -4    4.68    0.69
   2   5   4    6.41    0.83
   2  -5   4    5.22    1.15
  -3   5  -4    9.56    0.79
   3  -5   4    8.78    0.97
   3   5   4    9.01    0.83
   3  -5   4    9.27    0.95
  -3  -5  -4    9.35    0.73
   4  -5   4    2.32    0.98
  -4   5  -4    0.31    0.76
   4   5   4    0.53    0.89
   4  -5   4    1.47    0.80
  -5  -5  -4    0.15    0.55
   5   5   4    1.19    1.00
   5  -5   4    0.05    0.78
  -5   5  -4    0.48    0.99
   5  -5   4    0.69    1.03
   6   5   4    1.01    1.17
   6  -5   4   -0.20    0.80
  -6   5  -4    1.34    1.06
   6  -5   4    0.65    0.86
   7   5   4   -1.58    0.93
   7  -5   4    0.88    0.98
   7  -5   4   -0.44    1.04
  -7   5  -4    0.18    0.90
   8   5   4    0.34    1.13
  -8   5  -4   -0.24    1.01
   8  -5   4    0.02    1.03
   8  -5   4   -0.46    1.20
   9   5   4    2.88    1.47
  -9   5  -4    1.29    1.36
   9  -5   4    4.89    1.50
   9  -5   4    2.73    1.40
   9   5   4    5.59    1.27
  -6   6   4    1.23    1.17
   6  -6  -4    0.94    1.31
   6  -6  -4    1.06    0.98
   6   6  -4    0.92    1.09
  -5   6   4    2.02    1.27
   5   6  -4    0.45    1.00
  -5  -6   4    0.31    0.97
   5  -6  -4   -0.14    1.21
   5  -6  -4    1.20    1.36
   4   6  -4    0.83    1.06
   4  -6  -4   -0.94    0.99
   4  -6  -4    1.52    1.37
  -4   6   4    1.03    1.28
  -4  -6   4    0.46    1.00
   3  -6  -4   -0.49    1.22
   3  -6  -4   -0.22    1.14
  -3  -6   4    1.94    1.11
  -3   6   4    0.00    1.02
   3   6  -4   -0.34    0.74
   2  -6  -4    1.87    1.21
   2  -6  -4    1.74    0.82
   2   6  -4    2.18    0.77
  -2   6   4    3.08    1.09
  -2  -6   4    2.78    1.02
  -2  -6   4    2.17    0.76
  -1   6   4   24.03    1.58
  -1  -6   4   29.33    1.21
   1  -6  -4   29.45    1.35
  -1  -6   4   25.44    1.31
   1  -6  -4   23.48    1.26
   1   6  -4   31.80    1.23
   0  -6   4    1.26    0.97
   0   6  -4    0.89    1.09
   0  -6  -4    0.15    0.91
   0   6   4    1.04    0.91
   0  -6   4    1.09    0.93
   0  -6  -4    1.27    0.89
  -1   6  -4    3.91    0.91
   1  -6   4    3.69    0.96
  -1  -6  -4    2.97    0.75
   1   6   4    3.17    1.36
   1  -6   4    4.79    0.86
  -1  -6  -4    6.21    0.98
   2  -6   4    0.43    1.13
  -2   6  -4   -1.02    1.00
  -2  -6  -4    0.95    0.72
   2   6   4    2.04    1.00
   2  -6   4    0.47    1.18
  -3  -6  -4    0.26    0.76
   3  -6   4    1.46    1.01
  -3   6  -4   -1.34    1.06
   3  -6   4    0.93    1.30
   3   6   4   -0.18    0.98
   4  -6   4    1.59    1.06
  -4   6  -4    0.15    0.85
   4   6   4    0.26    1.02
   4  -6   4   -0.33    1.27
  -5  -6  -4    0.06    0.70
   5  -6   4   -0.15    1.29
   5   6   4   -0.54    1.29
   5  -6   4    0.22    1.07
  -5   6  -4    0.51    1.13
  16  -1  -5    1.97    1.26
 -16   1   5    1.41    1.21
  16   1  -5    0.09    0.87
 -15   1   5    0.02    1.03
  15  -1  -5    0.82    0.93
  15   1  -5    1.31    0.80
  14   1  -5    3.19    0.94
  14  -1  -5    4.60    1.06
 -14   1   5    3.36    0.98
 -13  -1   5    2.53    0.86
  13   1  -5    3.24    0.93
 -13   1   5    0.85    0.96
  13  -1  -5    2.21    0.80
 -12  -1   5   47.81    0.96
  12  -1  -5   47.09    1.06
 -12   1   5   43.15    1.02
  12   1  -5   49.45    1.06
 -11   1   5    4.28    0.85
 -11  -1   5    3.57    0.54
  11   1  -5    3.48    0.61
  11  -1  -5    6.16    0.64
 -10   1   5    0.05    0.78
  10   1  -5    0.13    0.64
 -10  -1   5    1.66    0.46
  10  -1  -5    1.29    0.65
  -9  -1   5    1.64    0.53
   9  -1  -5    0.27    0.55
  -9   1   5    2.55    0.54
   9   1  -5    0.72    0.59
   8   1  -5    1.41    0.49
  -8   1   5    2.11    0.48
   8  -1  -5    0.40    0.49
  -8  -1   5    2.01    0.37
  -7   1   5   -0.84    0.58
  -7  -1   5    0.00    0.38
   7   1  -5    0.31    0.41
   7  -1  -5    0.04    0.56
  -6   1   5   59.46    0.80
   6   1  -5   59.02    0.58
   6  -1  -5   58.20    0.77
  -5   1   5    1.87    0.52
   5  -1  -5    1.85    0.37
   5   1  -5    1.42    0.29
   4   1  -5  135.64    0.52
   4  -1  -5  127.01    0.83
  -4   1   5  135.41    0.82
   3   1  -5    3.57    0.13
   3  -1  -5    3.36    0.31
   3   1  -5    3.74    0.14
  -3   1   5    3.97    0.28
   3   1  -5    3.98    0.37
  -2   1   5    1.37    0.38
   2  -1  -5    1.25    0.29
   2   1  -5    0.93    0.33
  -1   1   5   11.24    0.44
   1  -1  -5   10.49    0.32
   1   1  -5   11.45    0.37
  -1  -1   5   10.41    0.14
  -1  -1   5   11.41    0.34
   1   1  -5   10.83    0.14
   0   1  -5    0.32    0.31
   0   1   5    0.64    0.31
   0  -1  -5    1.21    0.41
   0  -1   5    1.17    0.31
   0   1  -5    0.97    0.20
   0  -1   5    1.08    0.17
  -1   1  -5    2.85    0.31
   1  -1   5    3.03    0.23
   1   1   5    2.86    0.35
   1  -1   5    3.04    0.28
  -1   1  -5    3.24    0.28
   2  -1   5   70.66    0.59
   2  -1   5   71.67    0.64
   2   1   5   67.62    0.64
  -2   1  -5   70.23    0.60
  -2   1  -5   72.05    0.55
  -3   1  -5    6.71    0.34
   3  -1   5    7.05    0.39
   3  -1   5    6.99    0.35
   4   1   5    2.30    0.46
   4  -1   5    4.17    0.41
  -4   1  -5    4.98    0.51
   4  -1   5    4.41    0.51
   5  -1   5   20.52    0.56
   5  -1   5   20.81    0.53
  -5   1  -5   21.06    0.55
   5   1   5   21.08    0.60
   6   1   5    3.23    0.55
   6  -1   5    1.33    0.71
   6  -1   5    3.50    0.45
  -6   1  -5    3.70    0.67
   7  -1   5    2.11    0.82
  -7   1  -5    1.39    0.54
   7  -1   5    0.55    0.48
   7   1   5    1.24    0.09
   7   1   5    0.58    0.82
   8  -1   5    1.45    0.94
   8  -1   5    1.26    0.39
  -8   1  -5    0.94    0.83
   8   1   5    1.54    0.15
   8   1   5    1.08    0.87
   9   1   5    5.38    0.23
   9   1   5    4.56    0.73
   9  -1   5    5.70    0.48
   9  -1   5    6.77    0.97
  -9   1  -5    7.49    0.93
  10   1   5    4.69    1.05
  10  -1   5    1.35    0.77
  10  -1   5    3.09    0.50
 -10   1  -5    3.62    0.74
  10   1   5    3.24    0.26
  11  -1   5    0.34    1.05
  11   1   5    0.49    0.79
 -11   1  -5    0.98    0.78
  11  -1   5    0.28    0.60
  11   1   5    0.44    0.27
 -12   1  -5    2.04    1.12
  12   1   5    2.77    0.86
  12  -1   5    1.01    0.92
  12   1   5    2.38    0.30
  12  -1   5    2.04    0.67
  13   1   5    1.51    1.13
  13   1   5   -0.10    0.29
  13  -1   5    0.01    0.62
 -13   1  -5   -0.51    1.13
  13  -1   5    0.35    1.18
  14  -1   5   -0.04    0.70
  14  -1   5    0.79    1.04
 -14   1  -5    1.70    1.02
  14   1   5    0.77    0.28
  14   1   5   -0.80    1.40
  15   1   5   -0.15    0.28
 -15   1  -5    0.66    1.12
  15  -1   5   -0.22    0.45
  15  -1   5   -0.68    1.35
  15  -1   5    0.58    0.64
  15   1   5    0.05    0.82
  15   1   5   -0.33    0.79
  15   1   5    0.15    0.28
 -16   2   5    1.35    1.34
  16   2  -5   -0.82    1.21
  16   2  -5   -0.30    0.84
  16  -2  -5   -0.27    1.04
 -15   2   5    0.85    0.99
  15   2  -5    0.28    0.81
  15  -2  -5   -0.26    0.95
  15   2  -5    0.86    0.94
 -14   2   5    0.52    1.11
  14   2  -5   -0.14    1.01
  14  -2  -5    0.23    1.07
  14   2  -5    0.39    0.72
  13   2  -5   -1.11    0.82
 -13   2   5    1.87    0.86
  13   2  -5   -0.89    0.71
  13  -2  -5    0.40    0.79
 -12   2   5    0.74    1.14
  12   2  -5   -0.09    0.55
  12  -2  -5    1.36    0.98
  12   2  -5    1.49    0.60
  11  -2  -5    0.30    0.67
  11   2  -5    0.09    0.57
 -11   2   5    1.30    0.91
  11   2  -5   -0.66    0.64
  10   2  -5    1.98    0.51
 -10   2   5    1.11    0.72
  10  -2  -5    2.02    0.70
  10   2  -5    1.70    0.44
   9   2  -5    1.19    0.61
  -9   2   5    1.12    0.86
   9  -2  -5    0.61    0.64
   9   2  -5    0.81    0.43
  -8   2   5    8.16    0.65
   8   2  -5    9.48    0.59
   8  -2  -5    8.74    0.83
   8   2  -5   10.72    0.48
  -7   2   5    2.71    0.81
   7   2  -5    3.80    0.46
   7   2  -5    3.03    0.54
   7  -2  -5    4.31    0.73
  -6   2   5    3.81    0.55
   6   2  -5    5.25    0.41
   6  -2  -5    6.20    0.52
   6   2  -5    4.47    0.41
   6   2  -5    4.81    0.43
   5   2  -5   50.23    0.51
   5   2  -5   48.54    0.49
   5  -2  -5   47.69    0.73
  -5   2   5   47.42    0.76
   5   2  -5   45.66    0.63
  -4   2   5   97.93    0.99
   4   2  -5   92.20    0.54
   4  -2  -5   92.72    0.87
   4   2  -5  102.58    0.84
   3  -2  -5    2.87    0.56
   3   2  -5    1.68    0.25
   3   2  -5    1.25    0.38
  -3  -2   5    1.72    0.51
  -3   2   5    1.96    0.45
  -2   2   5   39.67    0.65
  -2  -2   5   44.29    0.39
   2  -2  -5   41.58    0.76
   2   2  -5   41.25    0.70
   2   2  -5   42.26    0.39
  -2  -2   5   43.21    0.63
   1  -2  -5   11.48    0.48
   1   2  -5    9.62    0.56
  -1  -2   5   11.32    0.46
  -1   2   5   11.00    0.48
  -1  -2   5   12.12    0.33
   1   2  -5   13.00    0.36
   0  -2   5   11.15    0.49
   0   2  -5   11.31    0.41
   0   2   5   11.06    0.50
   0   2  -5   11.92    0.48
   0  -2   5   11.86    0.38
   0  -2  -5   11.71    0.49
   1   2   5    3.09    0.59
  -1   2  -5    4.55    0.41
   1  -2   5    4.90    0.31
  -1   2  -5    5.04    0.61
   1  -2   5    5.07    0.45
  -1  -2  -5    5.61    0.61
   2   2   5   73.03    0.93
   2  -2   5   75.53    0.80
  -2   2  -5   77.49    0.74
   2  -2   5   76.04    0.73
   3  -2   5    6.73    0.43
   3   2   5    5.12    0.50
  -3  -2  -5    5.03    0.18
   3  -2   5    4.63    0.42
  -3   2  -5    4.38    0.53
   4   2   5    6.53    0.53
   4  -2   5    6.78    0.48
  -4   2  -5    6.35    0.63
   4  -2   5    7.12    0.46
  -5   2  -5    7.88    0.52
   5  -2   5    8.76    0.65
   5  -2   5    6.21    0.61
   5   2   5    7.09    0.58
   6   2   5   16.13    0.85
   6  -2   5   16.80    0.66
  -6   2  -5   17.78    0.64
   6  -2   5   15.38    0.67
   7   2   5    1.28    0.64
   7  -2   5   -0.21    0.64
  -7   2  -5    1.96    0.57
   7  -2   5    0.27    0.55
   8  -2   5    2.47    0.72
   8  -2   5    2.07    0.69
   8   2   5    3.44    0.93
  -8   2  -5    2.15    0.92
   9   2   5    0.58    0.67
   9  -2   5   -0.31    0.69
   9  -2   5   -0.27    0.50
  -9   2  -5   -0.34    0.66
  10  -2   5   12.90    0.91
  10   2   5   13.25    0.88
  10  -2   5   13.28    0.80
 -10   2  -5   11.56    1.06
  11   2   5    1.43    1.11
  11  -2   5    0.91    1.23
 -11   2  -5    2.96    1.14
  11  -2   5    3.60    0.61
  12   2   5   20.99    1.16
  12  -2   5   21.33    1.07
 -12   2  -5   21.27    1.25
  12  -2   5   18.60    1.39
  13  -2   5    6.71    1.15
  13   2   5    7.75    1.33
 -13   2  -5    4.72    1.07
  13  -2   5    6.64    0.80
  14  -2   5    1.24    1.18
  14   2   5   -0.35    1.02
  14  -2   5    0.40    0.92
 -14   2  -5    0.42    1.56
  14   3  -5    0.57    0.94
 -14   3   5    1.58    1.03
  14  -3  -5    0.27    1.23
  14   3  -5    0.01    0.84
  14   3  -5   -0.16    0.74
 -13   3   5    1.73    1.26
  13  -3  -5    1.26    0.96
  13   3  -5    3.06    0.71
  13   3  -5    1.96    0.96
  13   3  -5    1.84    1.02
  12  -3  -5   -0.07    0.85
  12   3  -5    0.82    0.81
  12   3  -5    0.89    0.77
  12   3  -5    0.29    0.77
 -12   3   5   -1.01    1.06
  11  -3  -5    3.86    0.92
  11   3  -5    2.98    0.56
 -11   3   5    4.67    1.27
  11   3  -5    4.81    0.63
  11   3  -5    2.85    0.71
  10   3  -5    2.37    0.69
  10  -3  -5   -0.43    1.06
  10   3  -5    0.07    0.62
 -10   3   5    1.48    1.06
  10   3  -5    1.23    0.55
   9   3  -5    8.44    0.68
   9   3  -5   10.62    0.71
   9   3  -5    6.96    0.54
  -9   3   5    9.07    0.99
   9  -3  -5    7.26    0.94
   8   3  -5   72.90    0.93
   8   3  -5   77.18    0.94
   8  -3  -5   69.48    1.30
  -8   3   5   66.36    1.22
   8   3  -5   72.17    0.89
   7   3  -5   20.42    0.60
  -7   3   5   18.56    1.04
   7   3  -5   16.72    0.51
   7  -3  -5   16.96    1.02
   7   3  -5   20.29    0.71
  -6   3   5   11.00    0.79
   6   3  -5   12.97    0.54
   6   3  -5   12.42    0.52
   6  -3  -5   14.32    0.75
   6   3  -5   11.02    0.51
   5   3  -5    4.85    0.44
   5  -3  -5    4.08    0.68
   5   3  -5    5.86    0.45
  -5   3   5    3.69    0.91
   4  -3  -5    0.13    0.57
   4   3  -5    1.12    0.31
  -4   3   5    0.96    0.61
   4   3  -5    0.92    0.58
  -4  -3   5   -0.93    0.61
   3  -3  -5    5.01    0.58
   3   3  -5    4.92    0.34
   3   3  -5    5.39    0.57
  -3   3   5    4.65    0.83
  -3  -3   5    3.55    0.60
   2  -3  -5    4.33    0.55
  -2   3   5    3.67    0.59
   2   3  -5    3.44    0.44
  -2  -3   5    3.02    0.63
   2   3  -5    3.29    0.63
  -2  -3   5    3.64    0.45
   1  -3  -5    1.90    0.76
   1   3  -5    3.52    0.37
  -1  -3   5    2.56    0.43
  -1  -3   5    3.09    0.50
  -1   3   5    1.81    0.74
   1   3  -5    2.82    0.63
   0   3  -5   33.65    0.54
   0  -3  -5   31.70    0.75
   0  -3   5   33.04    0.62
   0   3   5   29.61    0.75
   0  -3   5   34.38    0.73
  -1  -3  -5    2.73    0.56
  -1   3  -5    1.88    0.41
   1  -3   5    1.20    0.54
   1   3   5    1.59    0.77
   1  -3   5    2.67    0.38
   2   3   5    2.44    0.57
  -2   3  -5    2.08    0.44
   2  -3   5    0.79    0.58
   2  -3   5    1.51    0.53
   3   3   5    5.59    0.76
   3  -3   5    5.14    0.65
  -3   3  -5    3.67    0.66
   3  -3   5    5.55    0.73
  -3  -3  -5    4.94    0.32
  -4   3  -5   -0.48    0.51
   4   3   5    0.45    0.60
   4  -3   5    1.36    0.60
   4  -3   5   -0.10    0.48
  -4  -3  -5    0.51    0.27
   5  -3   5    2.41    0.72
  -5   3  -5    2.33    0.58
   5  -3   5    2.66    0.70
   5   3   5    3.65    0.64
   6   3   5    5.62    0.68
   6  -3   5    5.48    0.66
   6  -3   5    4.68    0.80
  -6   3  -5    5.62    0.84
   7   3   5    1.39    0.64
   7  -3   5    0.92    0.83
  -7   3  -5    0.80    0.66
   7  -3   5   -0.20    0.80
   7   3   5    0.14    0.65
   8   3   5    0.57    0.64
   8  -3   5   -0.69    0.91
  -8   3  -5    1.28    0.73
   8   3   5    1.60    0.83
   8  -3   5    1.18    0.87
   9   3   5    1.75    0.82
  -9   3  -5    0.88    0.83
   9  -3   5    0.49    0.62
   9  -3   5    1.99    1.01
   9   3   5   -0.03    0.78
  10   3   5   -0.61    1.13
 -10   3  -5   -0.60    0.87
  10  -3   5    0.91    0.87
  10  -3   5   -1.01    0.89
  10   3   5   -0.54    0.80
  11   3   5   -0.59    1.18
  11  -3   5   -0.19    0.74
 -11   3  -5   -0.09    1.25
  11  -3   5   -0.95    1.11
  11   3   5   -0.11    0.83
  12   3   5    0.86    1.18
 -12   3  -5    0.87    0.95
  12  -3   5    0.49    0.80
  12   3   5    0.02    0.90
  12  -3   5   -0.88    1.21
  13   3   5   -0.14    0.97
 -13   3  -5   -0.60    1.30
  13  -3   5    0.74    1.05
  13  -3   5    1.21    1.12
  13   3   5   -0.83    1.17
  13   4  -5   -0.17    1.03
  13   4  -5    0.06    0.92
  13  -4  -5    0.38    1.10
  13   4  -5    0.76    0.85
 -13   4   5   -1.22    1.14
  12  -4  -5    1.39    1.10
  12   4  -5    0.05    0.83
  12   4  -5    0.04    0.69
  12   4  -5    0.79    0.83
 -12   4   5   -0.09    1.14
  11   4  -5    3.25    0.78
  11  -4  -5    0.67    1.00
  11   4  -5    3.61    0.62
 -11   4   5    1.78    1.23
  11   4  -5    2.88    0.75
  10   4  -5    8.35    0.85
 -10   4   5    2.70    1.21
  10  -4  -5    7.98    0.96
  10   4  -5   10.12    0.80
  10   4  -5    8.84    0.67
   9   4  -5    0.69    0.70
   9   4  -5    1.46    0.52
  -9   4   5    1.13    0.88
   9  -4  -5   -1.01    1.02
   9   4  -5    0.58    0.67
  -8   4   5    0.26    1.03
   8   4  -5    0.06    0.64
   8  -4  -5    0.82    0.77
   8   4  -5    2.44    0.61
   8   4  -5    1.10    0.66
   7   4  -5    2.04    0.54
   7   4  -5    1.98    0.61
   7  -4  -5    1.47    1.06
  -7   4   5    2.69    0.85
   7   4  -5    2.62    0.64
  -6   4   5   -0.74    0.99
   6  -4  -5    1.68    0.90
   6   4  -5    0.68    0.62
   6   4  -5    0.91    0.52
   5  -4  -5    1.33    0.74
   5   4  -5    1.82    0.72
   5   4  -5    2.08    0.59
  -5   4   5    2.05    0.95
   4  -4  -5    1.08    0.70
  -4   4   5    0.63    0.94
   4   4  -5    0.23    0.44
  -4  -4   5    0.66    0.56
   4   4  -5   -0.05    0.50
   3  -4  -5    0.29    0.88
   3   4  -5    0.23    0.58
  -3  -4   5   -0.06    0.52
   3   4  -5    0.40    0.48
  -3   4   5   -0.02    0.70
  -3  -4   5   -0.47    0.50
   2   4  -5    0.23    0.58
  -2  -4   5    0.15    0.54
   2  -4  -5    0.05    0.87
  -2   4   5    0.81    0.71
  -2  -4   5    0.07    0.52
   1  -4  -5    3.25    0.94
  -1  -4   5    2.31    0.48
  -1   4   5    2.01    0.96
  -1  -4   5    1.49    0.82
   1   4  -5    2.92    0.63
   0   4  -5    1.01    0.70
   0  -4  -5    1.06    0.82
   0  -4   5    0.09    0.43
   0   4   5   -1.33    0.96
   0  -4   5    0.65    0.82
  -1  -4  -5    0.17    0.65
   1  -4   5    0.29    0.61
  -1   4  -5    0.53    0.50
   1  -4   5    1.53    0.63
  -1  -4  -5   -0.09    0.44
   1   4   5    0.18    0.89
   2  -4   5    0.10    0.61
  -2   4  -5   -0.43    0.48
   2   4   5    0.06    0.65
   2  -4   5   -0.16    0.62
   3   4   5    0.01    0.80
  -3   4  -5    0.31    0.70
   3  -4   5   -0.06    0.53
   3  -4   5    0.79    0.68
   4   4   5    0.19    0.64
  -4  -4  -5    0.10    0.38
   4  -4   5   -0.35    0.75
  -4   4  -5    0.03    0.57
   4  -4   5    0.24    0.67
  -5   4  -5    0.31    0.65
   5   4   5    0.30    0.72
   5  -4   5    0.85    0.70
   5  -4   5    0.66    0.78
  -5  -4  -5   -0.32    0.35
   6  -4   5    1.89    0.86
  -6   4  -5    0.74    0.91
   6  -4   5    0.47    1.00
   6   4   5    0.93    0.75
   7   4   5    2.88    1.10
   7  -4   5    0.45    0.84
   7  -4   5    0.57    0.84
  -7   4  -5    0.76    0.80
  -8   4  -5    2.19    1.05
   8   4   5    0.81    0.81
   8   4   5   -0.52    1.08
   8  -4   5    0.72    0.97
   8  -4   5    0.01    1.04
  -9   4  -5    1.44    1.23
   9   4   5   -0.39    0.84
   9  -4   5    0.33    0.97
   9  -4   5    0.66    0.84
   9   4   5    0.40    1.02
  10  -4   5   -0.49    1.14
  10   4   5    0.27    1.06
  10   4   5    1.07    0.88
 -10   4  -5    0.29    1.25
  10  -4   5    1.26    0.90
  11   4   5   -1.80    1.27
 -11   4  -5    0.64    1.17
  11  -4   5   -1.46    1.34
  11   4   5   -0.66    1.14
  11  -4   5   -0.48    0.95
  10   5  -5    3.73    0.86
  10   5  -5    1.44    0.84
  10  -5  -5    4.24    1.56
 -10   5   5    2.89    1.39
  10   5  -5    3.50    1.05
  -9   5   5   -0.74    1.56
   9  -5  -5   -0.06    1.25
   9   5  -5    0.00    0.76
   9   5  -5    0.65    0.72
   9   5  -5    2.65    0.77
   8   5  -5    0.85    0.68
  -8   5   5    1.03    1.48
   8  -5  -5    0.31    1.16
   8   5  -5    1.37    0.84
  -7   5   5    0.15    1.30
   7  -5  -5    1.44    0.90
   7   5  -5   -0.33    0.67
   6  -5  -5   -1.00    1.05
   6   5  -5   -0.06    0.75
  -6   5   5    1.61    1.15
   5  -5  -5    0.36    1.08
  -5   5   5   -1.11    0.99
   5   5  -5    0.39    0.57
  -5  -5   5   -0.46    0.93
   4  -5  -5    1.87    0.84
  -4  -5   5    1.21    0.97
  -4   5   5    1.77    0.90
   4   5  -5    3.45    0.69
   3  -5  -5    1.76    0.88
   3   5  -5    1.52    0.70
  -3  -5   5    2.00    0.67
  -3   5   5    0.97    1.23
   2  -5  -5    3.73    0.89
   2   5  -5    2.68    0.81
   2  -5  -5    3.41    0.69
  -2  -5   5    2.62    0.77
  -2   5   5    1.74    0.94
  -2  -5   5    1.24    0.72
   1  -5  -5    2.51    0.89
  -1  -5   5    2.53    0.58
   1   5  -5    2.64    0.80
   1  -5  -5    1.71    0.73
  -1  -5   5    2.26    0.72
  -1   5   5    2.80    0.86
   0   5  -5    0.61    0.60
   0  -5   5    0.13    0.80
   0   5   5    1.46    1.03
   0  -5  -5    1.68    1.09
   0  -5  -5    1.24    0.77
   0  -5   5    1.04    0.96
  -1   5  -5    1.76    0.75
   1  -5   5    0.89    0.72
  -1  -5  -5    1.25    0.81
  -1  -5  -5    0.55    0.77
   1  -5   5    2.24    0.98
   1   5   5    0.78    1.03
  -2   5  -5   -0.34    0.89
   2  -5   5    1.03    0.87
   2   5   5    0.00    0.78
   2  -5   5   -0.08    0.75
  -2  -5  -5   -0.10    0.62
   3  -5   5    1.63    0.87
  -3   5  -5    0.30    0.90
   3   5   5    1.82    0.80
   3  -5   5    3.13    0.99
   4  -5   5    9.21    1.25
   4   5   5   10.91    0.96
   4  -5   5    7.54    1.01
  -4   5  -5    9.12    1.09
  -4  -5  -5    9.41    0.65
   5   5   5   25.82    1.15
   5  -5   5   21.90    1.05
  -5   5  -5   21.63    1.07
   5  -5   5   19.42    1.16
  -5  -5  -5   14.73    0.69
   6  -5   5    0.26    1.25
   6   5   5    0.36    0.86
   6  -5   5    0.77    0.83
  -6   5  -5   -0.63    1.17
   7   5   5    0.99    1.19
   7  -5   5    0.04    1.20
   7  -5   5   -0.39    1.02
  -7   5  -5    0.25    0.92
   8   5   5    0.47    1.16
   8  -5   5    1.23    1.50
  -8   5  -5   -0.53    0.97
   8  -5   5   -0.57    1.14
  -9   5  -5   -0.89    1.15
   9   5   5    1.22    1.31
   9  -5   5    2.41    1.30
   9   5   5   -0.11    1.53
   9  -5   5    2.57    1.10
  -6   6   5    0.51    1.69
   6   6  -5    0.30    0.52
   6  -6  -5    1.01    1.19
   6  -6  -5    1.22    1.32
   6   6  -5    0.65    0.72
  -5   6   5    0.11    1.17
   5  -6  -5    0.70    1.15
   5  -6  -5    0.43    1.19
   5   6  -5   -0.35    0.91
   4  -6  -5    0.53    1.09
  -4   6   5    1.08    1.10
   4   6  -5    1.11    0.74
   4  -6  -5    1.07    1.27
  -4  -6   5   -0.02    0.82
  -3   6   5   -0.28    1.38
   3  -6  -5   -0.57    0.95
   3  -6  -5    0.86    0.99
  -3  -6   5    0.53    0.85
   3   6  -5   -0.32    0.88
   2  -6  -5    0.67    1.20
  -2  -6   5    0.33    1.11
   2  -6  -5    0.53    1.10
  -2   6   5    0.30    1.01
  -2  -6   5    0.22    0.91
   2   6  -5   -0.28    1.13
  -1  -6   5    6.90    1.05
   1   6  -5   13.16    1.08
  -1  -6   5   12.66    1.18
   1  -6  -5   10.65    1.11
   1  -6  -5   13.31    1.38
  -1   6   5   13.60    1.22
   0  -6  -5   -0.08    0.99
   0  -6   5    0.55    1.03
   0   6  -5    1.55    0.77
   0  -6  -5   -0.41    1.00
   0   6   5    1.45    1.24
   0  -6   5    0.42    0.95
  -1   6  -5    3.49    1.15
  -1  -6  -5    2.21    0.80
   1  -6   5    5.22    1.02
   1  -6   5    4.63    1.13
  -1  -6  -5    6.24    1.06
   1   6   5    2.85    1.22
   2  -6   5    0.81    0.82
  -2  -6  -5    0.42    0.82
  -2   6  -5    0.23    1.00
   2  -6   5   -0.40    1.13
   2   6   5   -0.30    0.90
  -3   6  -5   -0.10    1.04
   3  -6   5    0.30    1.00
   3  -6   5   -0.32    1.26
   3   6   5    0.76    1.02
   4  -6   5   -0.11    0.86
   4  -6   5    0.57    1.09
  -4   6  -5    0.29    0.82
   4   6   5    0.19    1.06
  -4  -6  -5   -0.42    0.72
   5  -6   5    1.69    1.07
   5   6   5    1.26    1.32
  -5   6  -5   -0.02    1.09
   5  -6   5   -1.05    1.07
  -5  -6  -5   -0.82    0.67
  16   0  -6   21.34    1.31
 -16   0   6   19.21    1.17
  15   0  -6   54.82    1.61
 -15   0   6   52.24    1.56
  14   0  -6   27.39    1.16
 -14   0   6   28.23    1.03
 -13   0   6    6.71    0.93
  13   0  -6    6.48    0.73
  12   0  -6    1.82    0.80
 -12   0   6    1.92    0.60
  11   0  -6   11.01    0.67
 -11   0   6   10.12    0.64
  10   0  -6    1.21    0.68
 -10   0   6    0.84    0.50
   9   0  -6   20.79    0.59
  -9   0   6   20.74    0.72
   8   0  -6   30.98    0.73
  -8   0   6   29.44    0.66
   7   0  -6  136.24    0.89
  -7   0   6  134.42    0.92
   6   0  -6    8.55    0.46
  -6   0   6    8.23    0.48
   5   0  -6   56.40    0.52
   4   0  -6   18.77    0.34
   3   0  -6   17.51    0.30
   2   0  -6   37.67    0.33
   0   0  -6    1.17    0.31
  -1   0  -6   37.87    0.41
   1   0   6   39.55    0.40
  -2   0  -6    9.79    0.31
   2   0   6    8.64    0.41
   2   0   6    9.54    0.31
   3   0   6    0.58    0.32
  -3   0  -6    0.33    0.26
   3   0   6    0.62    0.29
   4   0   6    0.19    0.28
   4   0   6    0.24    0.56
  -5   0  -6   10.81    0.48
   5   0   6   12.41    0.53
   5   0   6   12.05    0.34
   6   0   6   -0.14    0.72
  -6   0  -6    0.25    0.49
   6   0   6    0.11    0.31
   7   0   6    1.99    0.88
  -7   0  -6    1.25    0.56
   7   0   6    0.81    0.33
   8   0   6    0.28    0.86
   8   0   6    0.76    0.35
  -8   0  -6    1.03    0.63
  -9   0  -6    0.40    0.69
   9   0   6    2.62    0.75
   9   0   6    1.98    0.36
 -10   0  -6    0.32    0.71
  10   0   6    2.45    0.43
  10   0   6    2.87    1.06
  11   0   6    2.21    0.44
  11   0   6    1.04    0.83
  12   0   6    0.16    0.45
  12   0   6   -0.78    0.85
  13   0   6   -0.16    0.54
  13   0   6    0.78    1.27
  14   0   6    0.01    0.31
  14   0   6   -0.48    0.45
  14   0   6    0.11    1.26
  15   0   6    0.39    0.56
  15   0   6   -0.68    1.11
 -16   1   6    0.80    1.16
  16   1  -6    0.92    1.01
  16  -1  -6   -0.04    1.01
  15   1  -6    1.21    0.78
  15  -1  -6    0.67    1.09
 -15   1   6    0.60    1.04
  14   1  -6    0.04    0.89
 -14   1   6    0.93    1.13
  14  -1  -6   -0.24    0.83
 -13  -1   6    0.23    0.63
  13  -1  -6    2.66    0.79
  13   1  -6    0.78    0.81
 -13   1   6    1.46    0.75
 -12   1   6   23.11    1.15
  12   1  -6   23.94    0.93
  12  -1  -6   24.80    0.90
 -12  -1   6   27.73    0.92
 -11   1   6    7.14    0.65
  11   1  -6   10.06    0.60
 -11  -1   6    9.50    0.67
  11  -1  -6    9.23    0.89
 -10  -1   6    0.64    0.54
  10   1  -6    0.44    0.47
 -10   1   6    0.96    0.74
  10  -1  -6    0.74    0.75
   9  -1  -6    2.38    0.51
  -9   1   6    3.31    0.52
   9   1  -6    2.23    0.45
  -9  -1   6    1.18    0.56
  -8  -1   6   11.59    0.41
   8   1  -6   11.44    0.56
  -8   1   6   12.34    0.68
   8  -1  -6   10.96    0.72
  -7   1   6   -0.21    0.61
   7   1  -6    0.76    0.40
   7  -1  -6    0.50    0.42
  -6   1   6   23.58    0.69
   6   1  -6   22.93    0.41
   6  -1  -6   24.06    0.63
  -5   1   6   25.79    0.49
  -5  -1   6   28.08    0.33
   5   1  -6   27.08    0.37
   5  -1  -6   26.73    0.61
   4   1  -6   25.51    0.25
  -4   1   6   25.14    0.48
   4  -1  -6   22.10    0.51
   3  -1  -6   17.28    0.36
   3   1  -6   21.49    0.60
  -3   1   6   17.43    0.46
   2  -1  -6   16.68    0.42
  -2   1   6   17.48    0.44
   2   1  -6   17.68    0.56
  -1  -1   6    0.76    0.14
  -1   1   6    0.23    0.28
  -1  -1   6    0.53    0.34
   1   1  -6    0.97    0.35
   1  -1  -6    0.26    0.35
   0   1   6   41.84    0.49
   0   1  -6   43.26    0.54
   0  -1   6   44.50    0.35
   0   1  -6   42.84    0.34
   0  -1   6   43.21    0.60
   0  -1  -6   42.75    0.56
  -1   1  -6  186.59    0.73
  -1   1  -6  182.46    0.96
   1  -1   6  187.06    0.76
   1   1   6  185.42    0.97
   1  -1   6  182.71    0.96
   2  -1   6   15.03    0.38
  -2   1  -6   13.93    0.41
   2  -1   6   14.83    0.37
  -2   1  -6   13.08    0.43
   2   1   6   11.81    0.43
  -3   1  -6   54.93    0.58
  -3  -1  -6   53.08    0.26
   3  -1   6   56.53    0.68
   3  -1   6   52.45    0.56
  -4   1  -6    2.42    0.52
   4   1   6    1.70    0.48
   4  -1   6    4.00    0.32
   4  -1   6    3.79    0.55
  -5   1  -6   -0.55    0.57
   5   1   6    1.37    0.51
   5  -1   6   -0.41    0.46
   5  -1   6    0.39    0.33
   6  -1   6    3.65    0.57
  -6   1  -6    2.93    0.67
   6   1   6    2.43    0.58
   6  -1   6    3.29    0.37
   7   1   6    0.30    0.66
   7  -1   6    0.01    0.58
  -7   1  -6    0.54    0.75
   7  -1   6    0.62    0.47
   8   1   6    0.85    0.70
   8  -1   6    2.16    0.66
  -8   1  -6    0.58    0.63
   8  -1   6    0.29    0.50
   9   1   6   46.75    0.21
  -9   1  -6   45.37    1.04
   9   1   6   45.04    1.22
   9  -1   6   47.51    1.24
   9  -1   6   49.45    0.89
 -10   1  -6    8.62    0.98
  10   1   6   10.28    0.91
  10  -1   6   11.24    0.92
  10  -1   6   10.53    0.68
  10   1   6   11.25    0.18
 -11   1  -6    1.09    0.81
  11   1   6    1.27    0.81
  11   1   6    1.43    0.16
  11  -1   6   -0.11    1.13
  11  -1   6    1.70    0.47
  12   1   6    3.40    1.14
 -12   1  -6    4.24    0.94
  12  -1   6    4.15    0.99
  12  -1   6    4.57    0.74
  12   1   6    4.88    0.20
  13   1   6   -0.34    0.98
  13  -1   6    0.69    1.23
  13  -1   6    1.09    0.72
 -13   1  -6    1.81    1.32
 -14   1  -6   -0.35    1.04
  14  -1   6   -0.38    1.32
  14  -1   6   -0.33    0.78
  14   1   6   -0.59    1.16
  15   2  -6    0.70    0.79
 -15   2   6    0.34    1.05
  15   2  -6    0.20    0.89
  15  -2  -6    0.98    0.99
  14   2  -6    0.06    0.94
 -14   2   6    0.35    1.05
  14   2  -6    1.18    1.02
  14  -2  -6    0.52    0.86
 -13   2   6    1.13    0.97
  13   2  -6    0.64    0.65
  13   2  -6    0.73    0.64
  13  -2  -6    1.08    0.89
 -12   2   6   -0.04    0.74
  12   2  -6   -1.25    0.78
  12   2  -6    0.48    0.56
  12  -2  -6    0.53    0.71
  11  -2  -6   -0.04    0.65
 -11   2   6    0.35    0.89
  11   2  -6    0.32    0.66
  11   2  -6    0.33    0.51
 -10   2   6    1.18    0.69
  10  -2  -6   -0.59    0.91
  10   2  -6    0.61    0.62
  10   2  -6    0.17    0.52
   9   2  -6    0.63    0.46
  -9   2   6    1.17    0.83
   9  -2  -6    0.39    0.76
   9   2  -6   -0.85    0.55
  -8   2   6   -1.54    0.62
   8   2  -6   -0.15    0.49
   8  -2  -6   -0.88    0.56
   8   2  -6   -0.10    0.58
   7  -2  -6    5.89    0.57
  -7   2   6    7.62    0.61
   7   2  -6    7.82    0.47
   7   2  -6    6.84    0.48
  -6   2   6    1.10    0.73
   6   2  -6   -0.47    0.32
   6   2  -6   -0.11    0.39
   6  -2  -6   -0.18    0.49
   6   2  -6   -0.12    0.35
   5   2  -6    5.23    0.28
   5   2  -6    4.50    0.44
   5  -2  -6    5.55    0.48
  -5   2   6    5.87    0.71
   5   2  -6    6.29    0.31
   4   2  -6   25.83    0.30
   4   2  -6   26.85    0.30
   4  -2  -6   23.93    0.58
   4   2  -6   28.70    0.57
  -4   2   6   25.64    0.72
   3  -2  -6    0.75    0.41
  -3   2   6    0.50    0.56
   3   2  -6    0.73    0.38
   3   2  -6    1.39    0.22
  -2  -2   6   25.22    0.28
   2   2  -6   26.82    0.30
  -2   2   6   25.95    0.69
   2  -2  -6   25.55    0.69
   2   2  -6   25.00    0.56
  -2  -2   6   27.18    0.59
   1  -2  -6   -0.26    0.40
  -1  -2   6   -0.29    0.23
   1   2  -6   -0.17    0.28
  -1   2   6   -0.39    0.42
  -1  -2   6    0.74    0.60
   1   2  -6    0.22    0.55
   0  -2  -6    0.96    0.42
   0   2   6    0.93    0.61
   0  -2   6    0.75    0.56
   0   2  -6    0.20    0.55
   0   2  -6    0.37    0.31
   0  -2   6    0.23    0.33
   1  -2   6   -0.56    0.27
   1   2   6   -0.55    0.46
   1  -2   6   -0.31    0.60
  -1  -2  -6   -0.29    0.44
  -1   2  -6    0.38    0.43
  -1   2  -6    0.50    0.38
   2   2   6   11.94    0.54
  -2   2  -6   10.12    0.49
   2  -2   6   10.94    0.60
   2  -2   6   11.03    0.52
   3   2   6    4.54    0.71
   3  -2   6    4.42    0.43
  -3   2  -6    5.10    0.51
  -3  -2  -6    3.88    0.17
   3  -2   6    4.96    0.58
   4  -2   6   12.77    0.53
   4   2   6   10.49    0.74
   4  -2   6   11.27    0.50
  -4   2  -6   12.60    0.50
   5  -2   6   43.30    0.84
  -5   2  -6   40.10    0.85
   5  -2   6   41.46    0.81
   5   2   6   41.35    0.84
   6   2   6    0.29    0.62
   6  -2   6   -0.80    0.75
  -6   2  -6    0.84    0.50
   6  -2   6    0.21    0.43
   7   2   6    2.55    0.69
   7  -2   6   -0.75    0.61
   7  -2   6    0.42    0.66
  -7   2  -6   -0.09    0.78
   8   2   6    5.39    0.97
   8  -2   6    3.58    1.00
   8  -2   6    3.99    0.74
  -8   2  -6    4.22    0.71
   9   2   6   11.70    0.82
   9  -2   6   13.38    0.99
   9  -2   6   17.32    0.83
  -9   2  -6   15.71    0.84
  10  -2   6    0.75    0.86
  10  -2   6    0.01    0.69
  10   2   6    0.02    0.98
 -10   2  -6   -0.10    0.83
 -11   2  -6    4.56    1.13
  11  -2   6    2.72    1.15
  11  -2   6    6.14    0.86
  11   2   6    7.80    1.16
  12  -2   6    0.39    1.12
  12   2   6    0.59    0.91
 -12   2  -6   -0.01    1.07
  12  -2   6   -0.36    0.82
  13  -2   6   20.53    1.48
 -13   2  -6   18.42    1.57
  13   2   6   19.17    1.26
  13  -2   6   20.07    1.20
  14   2   6    0.96    1.36
  14  -2   6    0.82    0.82
  14  -2   6    0.90    1.10
  14  -2   6   -0.49    1.09
 -14   2  -6   -2.47    1.38
 -14   3   6    1.80    1.06
  14   3  -6    1.76    0.87
  14   3  -6    3.21    0.92
  14   3  -6    1.00    0.88
  14  -3  -6    1.76    1.06
 -13   3   6    0.35    0.92
  13  -3  -6    1.20    1.25
  13   3  -6   -0.73    0.66
  13   3  -6    0.38    0.78
  13   3  -6    0.78    0.89
  12  -3  -6    1.95    1.09
  12   3  -6    2.84    0.58
 -12   3   6    1.61    0.93
  12   3  -6    2.90    0.80
  12   3  -6    1.90    0.75
  11   3  -6    0.02    0.62
  11   3  -6   -0.60    0.71
  11  -3  -6   -0.57    1.17
 -11   3   6    0.65    0.87
  11   3  -6   -0.65    0.68
  10   3  -6    0.22    0.63
  10   3  -6    1.29    0.67
  10   3  -6    1.92    0.64
 -10   3   6    1.82    1.16
  10  -3  -6    2.10    0.84
   9   3  -6    0.32    0.50
  -9   3   6    0.34    0.72
   9   3  -6    0.13    0.53
   9   3  -6    0.11    0.53
   9  -3  -6    0.69    0.72
   8   3  -6   70.10    0.84
   8   3  -6   63.87    1.03
  -8   3   6   57.35    1.16
   8  -3  -6   57.68    1.30
   8   3  -6   53.71    0.71
  -7   3   6   17.34    1.06
   7   3  -6   17.06    0.52
   7   3  -6   18.74    0.47
   7  -3  -6   18.21    1.06
   7   3  -6   18.42    0.66
  -6   3   6    2.92    0.77
   6   3  -6    3.44    0.42
   6   3  -6    3.95    0.42
   6  -3  -6    3.17    0.74
   6   3  -6    2.89    0.67
   5   3  -6   -0.15    0.62
   5  -3  -6    0.43    0.82
   5   3  -6    0.21    0.35
  -5   3   6   -0.23    0.69
   4  -3  -6    8.20    0.63
   4   3  -6    8.23    0.62
  -4   3   6    7.33    0.66
   4   3  -6    7.82    0.42
  -4  -3   6    8.10    0.52
   3  -3  -6    7.67    0.79
   3   3  -6    6.40    0.66
   3   3  -6    5.78    0.42
  -3   3   6    5.45    0.82
  -3  -3   6    5.72    0.66
   2  -3  -6   18.51    0.70
   2   3  -6   20.70    0.76
  -2  -3   6   17.06    0.38
   2   3  -6   21.08    0.51
  -2  -3   6   18.60    0.63
  -2   3   6   19.86    0.69
   1   3  -6    9.47    0.77
   1   3  -6   11.51    0.49
   1  -3  -6    8.83    0.63
  -1  -3   6    9.89    0.46
  -1   3   6   10.24    0.64
  -1  -3   6    9.61    0.58
   0   3  -6   25.52    0.63
   0  -3   6   25.16    0.59
   0   3   6   24.29    0.91
   0   3  -6   19.37    0.69
   0  -3  -6   22.27    0.91
   0  -3   6   24.57    0.86
   1   3   6    7.46    0.78
  -1   3  -6    9.20    0.56
   1  -3   6    8.34    0.44
   1  -3   6    7.18    0.59
  -1  -3  -6    7.27    0.61
   2   3   6    2.23    0.56
   2  -3   6    1.31    0.73
   2  -3   6    1.49    0.52
  -2   3  -6    1.50    0.45
   3   3   6    2.71    0.81
  -3  -3  -6    4.56    0.32
  -3   3  -6    4.30    0.71
   3  -3   6    4.09    0.81
   3  -3   6    4.21    0.67
  -4   3  -6    0.74    0.78
   4   3   6    1.04    0.66
   4  -3   6    1.64    0.56
   4  -3   6    1.61    0.50
  -4  -3  -6    1.79    0.23
   5   3   6    3.33    0.84
   5  -3   6    3.32    0.82
   5  -3   6    2.54    0.81
  -5   3  -6    3.00    0.61
   6   3   6   -0.35    0.65
  -6   3  -6    0.45    0.94
   6  -3   6    0.13    0.55
   6  -3   6    0.11    0.61
   7   3   6    3.03    0.92
  -7   3  -6    3.61    0.96
   7   3   6    1.38    0.68
   7  -3   6    2.92    0.77
   7  -3   6    2.82    0.89
   8   3   6    1.50    1.04
   8  -3   6    1.21    0.87
  -8   3  -6    0.57    0.90
   8   3   6    2.10    0.79
   8  -3   6    1.48    0.77
   9   3   6   -0.04    1.05
   9   3   6    0.77    1.08
   9  -3   6   -0.51    0.68
  -9   3  -6    0.36    0.77
   9  -3   6    0.39    0.98
  10  -3   6    0.92    0.99
 -10   3  -6    1.73    1.11
  10   3   6   -0.16    1.17
  10  -3   6    1.11    0.89
  10   3   6   -0.83    1.17
  11  -3   6    0.24    1.14
  11   3   6   -0.56    1.05
 -11   3  -6    0.52    1.01
  11  -3   6    0.01    1.09
  11   3   6   -0.33    1.16
  12   3   6    1.82    0.99
  12  -3   6    0.37    1.06
  12  -3   6   -0.37    0.95
 -12   3  -6   -0.54    1.30
  12   3   6    0.88    0.95
 -13   3  -6    1.90    1.12
  13   3   6    0.50    1.19
  13  -3   6    0.49    1.06
  13   3   6    0.82    1.38
  13  -3   6    1.72    1.11
  13   4  -6    1.61    0.85
  13   4  -6    0.29    0.82
  13  -4  -6    0.81    1.20
 -13   4   6    3.38    1.44
  13   4  -6    1.07    1.01
  12   4  -6    5.63    1.05
  12   4  -6    4.57    0.82
  12   4  -6    6.13    0.84
  12  -4  -6    3.27    1.11
 -12   4   6    3.33    1.17
  11   4  -6   15.23    0.85
  11   4  -6   13.45    0.82
  11   4  -6   16.39    0.92
  11  -4  -6   13.73    1.36
 -11   4   6   12.73    1.19
  10   4  -6    7.71    0.72
 -10   4   6    7.90    1.26
  10  -4  -6    8.19    0.99
  10   4  -6    8.89    0.86
  10   4  -6    7.75    0.80
   9   4  -6    0.38    0.58
   9   4  -6    0.33    0.76
   9   4  -6    0.98    0.64
  -9   4   6    1.62    1.19
   9  -4  -6    0.42    0.87
  -8   4   6    0.20    0.85
   8   4  -6    0.29    0.53
   8  -4  -6    0.32    0.79
   8   4  -6    0.21    0.71
   8   4  -6    0.13    0.54
  -7   4   6    2.13    1.03
   7  -4  -6    2.89    0.80
   7   4  -6    2.71    0.60
   7   4  -6    1.76    0.59
   7   4  -6    3.83    0.58
  -6   4   6    0.32    1.13
   6  -4  -6   -0.01    0.81
   6   4  -6   -0.46    0.57
   6   4  -6    0.61    0.55
   5  -4  -6    2.28    0.91
   5   4  -6    0.90    0.49
   5   4  -6    1.41    0.74
  -5   4   6   -0.10    0.98
   4  -4  -6    2.40    1.01
   4   4  -6    1.34    0.54
   4   4  -6    1.50    0.54
  -4  -4   6    1.87    0.69
  -4   4   6    2.33    1.06
   3   4  -6    0.95    0.51
   3  -4  -6    0.12    0.67
   3   4  -6    1.15    0.55
  -3   4   6    0.42    1.02
  -3  -4   6   -0.07    0.55
  -2  -4   6    2.05    0.50
   2  -4  -6    1.42    0.90
   2   4  -6    1.03    0.43
  -2   4   6    2.54    0.93
  -2  -4   6    1.37    0.77
   1   4  -6    0.03    0.57
   1  -4  -6   -0.41    0.96
  -1  -4   6    0.73    0.61
  -1   4   6    1.92    0.71
  -1  -4   6    0.87    0.56
   0  -4  -6   -0.81    0.84
   0   4  -6    0.03    0.48
   0  -4   6   -0.28    0.44
   0   4   6   -0.25    0.86
   0  -4   6   -0.22    0.79
  -1   4  -6    0.86    0.68
   1  -4   6    0.87    0.62
   1  -4   6    0.01    0.62
   1   4   6    0.89    0.91
  -1  -4  -6    1.92    0.64
  -1  -4  -6   -0.09    0.57
   2   4   6    1.24    0.66
  -2   4  -6    2.94    0.56
   2  -4   6    1.14    0.53
   2  -4   6    2.53    0.70
  -3   4  -6    2.73    0.70
   3   4   6    1.33    0.68
   3  -4   6    2.04    0.72
   3  -4   6    1.93    0.68
  -3  -4  -6    2.00    0.39
  -4   4  -6   -0.23    0.74
   4   4   6    0.02    0.93
   4  -4   6   -1.00    0.55
   4  -4   6   -0.42    0.70
  -4  -4  -6    0.32    0.35
   5   4   6    1.68    0.72
   5  -4   6    0.02    0.82
   5  -4   6    0.32    0.71
  -5   4  -6    0.55    0.64
  -5  -4  -6    0.42    0.28
   6   4   6   -0.11    0.80
   6  -4   6    0.94    1.10
   6  -4   6    0.57    0.94
  -6   4  -6    0.15    0.93
   7   4   6   -0.38    1.13
  -7   4  -6    0.74    1.04
   7  -4   6   -0.89    0.97
   7  -4   6    1.13    0.75
   8   4   6    1.30    0.90
  -8   4  -6    2.35    1.15
   8   4   6    1.05    0.87
   8  -4   6    1.36    1.12
   8  -4   6    0.57    1.01
   9   4   6    1.31    1.21
  -9   4  -6    0.58    1.27
   9   4   6   -0.26    0.87
   9  -4   6    0.96    0.85
   9  -4   6    0.34    0.89
  10   4   6    0.02    0.99
  10   4   6   -0.10    1.22
  10  -4   6    0.30    1.28
 -10   4  -6   -0.58    1.20
  10  -4   6    0.39    1.01
  11   4   6   -0.64    1.14
  11  -4   6   -1.51    1.27
  11   4   6    0.53    1.16
 -11   4  -6   -0.05    1.07
  11  -4   6   -1.43    1.46
  10  -5  -6   -1.15    1.25
  10   5  -6    0.45    0.61
 -10   5   6   -0.02    1.09
  10   5  -6    1.29    0.78
  10   5  -6    0.31    0.74
  -9   5   6   -1.01    1.04
   9  -5  -6    1.88    1.03
   9   5  -6    0.80    0.80
   9   5  -6    0.86    0.69
   9   5  -6    2.23    0.84
   8   5  -6    0.23    0.75
  -8   5   6    1.01    1.07
   8  -5  -6    1.70    1.22
   8   5  -6   -0.34    0.68
   8   5  -6    0.70    0.90
  -7   5   6    2.29    0.98
   7   5  -6    0.94    0.68
   7  -5  -6    2.09    0.91
   7   5  -6    3.92    0.76
   7   5  -6    1.70    0.67
   6  -5  -6   -0.79    1.20
  -6   5   6   -0.11    0.96
   6   5  -6    0.10    0.63
   5  -5  -6    0.11    1.12
   5   5  -6    0.29    0.67
  -5   5   6    1.08    1.23
   4   5  -6   -0.26    0.68
   4  -5  -6    0.72    0.86
  -4   5   6   -1.01    1.04
  -4  -5   6   -0.51    0.73
   3  -5  -6   11.41    1.11
  -3   5   6   10.82    0.96
  -3  -5   6    9.98    0.80
   3   5  -6   11.96    0.80
  -2  -5   6    0.82    0.65
   2  -5  -6    1.12    1.04
  -2  -5   6    1.72    0.68
  -2   5   6    0.21    0.82
   2   5  -6    0.35    0.72
   1  -5  -6    3.91    1.06
  -1  -5   6    3.38    0.69
   1  -5  -6    2.37    0.81
   1   5  -6    2.65    0.61
  -1   5   6    5.25    1.10
  -1  -5   6    3.09    0.81
   0  -5  -6    0.74    0.85
   0  -5   6    0.65    0.58
   0   5  -6    1.14    0.83
   0   5   6    0.41    1.20
   0  -5  -6    1.21    0.77
   0  -5   6    0.84    0.80
   1  -5   6    0.64    0.57
   1  -5   6    0.64    0.85
  -1   5  -6    0.95    0.74
  -1  -5  -6    0.48    0.67
   1   5   6    0.06    1.09
  -1  -5  -6    0.17    1.25
   2  -5   6    1.65    0.89
  -2   5  -6    1.42    0.84
   2   5   6    0.65    0.86
  -2  -5  -6    0.47    0.59
   2  -5   6    1.18    1.05
   3  -5   6    3.08    0.80
   3   5   6    4.24    1.16
  -3   5  -6    1.98    0.99
   3  -5   6    1.05    0.88
  -3  -5  -6    2.67    0.59
   4   5   6    0.09    0.84
   4  -5   6    0.93    0.86
  -4   5  -6    0.16    0.74
  -4  -5  -6    0.81    0.53
   4  -5   6    0.45    0.87
   5   5   6   24.00    1.13
   5  -5   6   19.65    1.04
   5  -5   6   23.59    1.46
  -5   5  -6   23.55    1.32
  -5  -5  -6   16.44    0.65
   6   5   6    4.97    1.27
   6  -5   6    2.70    1.03
   6  -5   6    2.55    0.85
  -6   5  -6    3.63    0.90
  -7   5  -6   -0.97    0.84
   7   5   6    0.66    1.01
   7  -5   6    1.19    1.16
   7  -5   6    0.16    1.00
   8   5   6    0.63    0.97
   8   5   6    0.42    0.93
  -8   5  -6   -0.28    1.00
   8  -5   6    0.25    1.10
   8  -5   6    1.62    1.32
  -9   5  -6    0.79    0.74
  -9   5  -6   -0.13    0.73
   9  -5   6    0.41    1.06
   9   5   6    1.12    1.22
   9   5   6   -0.40    0.99
   9  -5   6   -0.17    1.19
  -6   6   6   -1.12    1.15
   6  -6  -6    0.14    1.29
   6   6  -6    0.20    0.45
   6   6  -6    0.42    0.62
   6  -6  -6    0.39    0.72
   5  -6  -6    0.43    1.57
   5  -6  -6    0.06    1.02
  -5   6   6   -0.14    1.69
   5   6  -6    0.06    0.77
   4  -6  -6   -0.28    1.57
  -4   6   6   -0.25    1.17
   4  -6  -6   -0.01    0.64
   4  -6  -6    0.38    0.63
   4   6  -6   -0.27    0.79
  -4  -6   6   -0.49    0.91
   3  -6  -6    2.42    1.25
  -3  -6   6    2.41    1.15
   3  -6  -6    0.34    0.98
  -3   6   6    0.77    1.12
   3   6  -6    0.64    0.87
   2   6  -6    0.78    1.00
  -2  -6   6   -0.40    0.99
   2  -6  -6    0.34    0.80
  -2   6   6    0.97    1.44
   2  -6  -6   -1.54    1.04
  -2  -6   6   -0.41    0.83
  -1  -6   6    0.01    0.75
   1  -6  -6    0.11    1.21
   1  -6  -6    1.06    0.94
   1   6  -6    0.45    0.91
  -1  -6   6   -0.27    1.14
  -1   6   6    0.81    1.05
   0  -6   6    6.91    1.19
   0   6   6    8.63    1.34
   0   6  -6   10.60    1.05
   0  -6  -6    8.49    1.03
   0  -6   6    9.80    1.25
   0  -6  -6   10.48    1.34
   1  -6   6    1.28    1.00
  -1  -6  -6    2.67    0.89
  -1   6  -6   -1.03    1.04
   1  -6   6    2.44    1.02
   1   6   6    1.84    1.22
   2  -6   6   -0.20    0.95
  -2   6  -6    0.45    1.00
   2   6   6    0.75    0.98
   2  -6   6    1.28    1.21
  -2  -6  -6   -0.10    0.78
   3  -6   6    0.29    1.12
  -3   6  -6    0.29    0.86
   3   6   6   -0.08    0.95
   3  -6   6   -0.78    1.33
   4  -6   6   -0.35    1.08
   4   6   6   -0.04    1.17
   4  -6   6    0.55    1.09
  -4   6  -6    0.01    1.02
  -4  -6  -6    0.76    0.71
 -16   1   7    0.59    1.23
  16   1  -7   -1.01    1.01
  16  -1  -7   -1.61    1.40
  15   1  -7   -1.18    0.79
 -15   1   7    0.17    1.04
  15  -1  -7   -0.18    0.86
  14   1  -7   -0.21    0.86
 -14  -1   7   -0.02    0.67
 -14   1   7   -0.86    0.98
  14  -1  -7   -0.07    0.79
 -13  -1   7    2.33    0.82
  13   1  -7    1.09    0.87
 -13   1   7    0.02    0.73
  13  -1  -7    0.24    0.78
 -12   1   7   -0.52    0.65
  12   1  -7    0.33    0.75
 -12  -1   7    0.35    0.54
  12  -1  -7   -0.32    0.92
 -11  -1   7   13.89    0.72
 -11   1   7   11.85    0.73
  11   1  -7   14.61    0.81
  11  -1  -7   12.53    0.87
  10   1  -7    4.11    0.52
 -10   1   7    4.22    0.64
  10  -1  -7    3.94    0.79
 -10  -1   7    3.04    0.57
  -9  -1   7    1.04    0.38
   9   1  -7    2.20    0.58
  -9   1   7    2.87    0.55
   9  -1  -7    1.72    0.74
   8   1  -7   -0.21    0.51
  -8   1   7    0.60    0.72
   8  -1  -7    1.72    0.61
   7   1  -7    0.15    0.37
  -7   1   7   -0.15    0.44
   7  -1  -7   -0.31    0.44
   6   1  -7   12.77    0.36
  -6   1   7   14.53    0.64
   6  -1  -7   11.88    0.46
  -6  -1   7   14.29    0.32
  -5   1   7   13.82    0.45
  -5  -1   7   14.11    0.23
   5   1  -7   18.36    0.33
   5  -1  -7   13.39    0.53
   4  -1  -7    6.13    0.37
   4   1  -7    5.33    0.12
  -4   1   7    6.36    0.47
   3  -1  -7    6.93    0.43
  -3   1   7    7.30    0.36
   3   1  -7    8.59    0.46
   2  -1  -7    0.04    0.38
  -2   1   7   -0.11    0.28
   2   1  -7   -0.10    0.38
   1   1  -7    2.18    0.52
  -1   1   7    2.44    0.40
  -1  -1   7    2.36    0.17
   1  -1  -7    2.78    0.39
   0  -1   7   -0.02    0.27
   0   1   7    0.09    0.43
   0   1  -7    0.28    0.32
   0  -1   7    0.18    0.47
   0   1  -7    0.21    0.24
   1   1   7    4.16    0.35
  -1   1  -7    4.24    0.34
  -1   1  -7    3.82    0.45
   1  -1   7    4.53    0.38
   1  -1   7    3.93    0.34
   2  -1   7   19.96    0.49
  -2   1  -7   19.65    0.44
  -2   1  -7   20.14    0.40
   2  -1   7   18.09    0.44
  -2  -1  -7   18.93    0.30
   2   1   7   18.57    0.61
   3  -1   7   18.07    0.56
  -3  -1  -7   17.14    0.24
   3  -1   7   17.66    0.43
  -3   1  -7   16.87    0.43
  -3   1  -7   18.41    0.52
   4   1   7    2.31    0.57
  -4   1  -7    1.32    0.53
   4  -1   7    1.93    0.48
   4  -1   7    1.78    0.43
   5  -1   7    1.12    0.47
   5  -1   7    0.55    0.61
  -5   1  -7    0.28    0.63
   5   1   7    0.93    0.54
   6   1   7    0.23    0.58
  -6   1  -7    1.08    0.50
   6  -1   7    0.41    0.52
   6  -1   7    0.40    0.51
   7   1   7    3.02    0.69
   7  -1   7    2.46    0.60
   7  -1   7    2.91    0.40
  -7   1  -7    3.83    0.60
   8   1   7   16.55    0.83
   8  -1   7   16.41    0.64
   8  -1   7   16.40    0.96
  -8   1  -7   16.81    0.78
   9   1   7    4.91    1.07
  -9   1  -7    4.82    0.71
   9  -1   7    4.75    0.63
   9  -1   7    4.85    0.91
 -10   1  -7   33.88    1.26
  10   1   7   39.32    1.14
  10  -1   7   40.43    1.13
  10  -1   7   41.69    0.90
  11   1   7    1.79    0.83
  11  -1   7    1.14    0.88
  11  -1   7    1.92    0.64
 -11   1  -7    0.95    1.12
  12   1   7   -0.42    0.89
  12  -1   7    1.22    1.15
  12  -1   7   -0.05    0.63
 -12   1  -7   -0.18    0.91
  13  -1   7    0.40    1.00
 -13   1  -7   -0.84    1.32
  13   1   7   -0.09    1.05
  13  -1   7    0.70    0.55
 -14   1  -7    0.14    1.13
  14  -1   7   -0.89    1.41
  14  -1   7   -0.62    0.67
  14   1   7    0.00    1.35
  15   2  -7   -0.37    0.95
 -15   2   7   -0.32    1.25
  15  -2  -7    1.49    1.38
  15   2  -7    0.15    0.90
 -14   2   7   -0.13    0.94
  14   2  -7   -0.42    0.69
  14  -2  -7    0.22    1.11
  14   2  -7   -0.25    0.95
 -13   2   7   -1.41    1.00
  13   2  -7   -0.48    0.67
  13   2  -7   -0.31    0.60
  13  -2  -7   -0.56    0.76
  12   2  -7    0.43    0.68
  12  -2  -7   -0.14    0.70
  12   2  -7    0.31    0.60
 -12   2   7    0.35    0.95
  11   2  -7    0.14    0.67
  11  -2  -7    0.02    0.64
 -11   2   7    0.48    0.73
  11   2  -7    0.15    0.75
  10   2  -7    0.25    0.57
 -10   2   7    0.69    0.86
  10  -2  -7   -0.38    0.76
  10   2  -7    0.77    0.50
  -9   2   7    1.55    0.82
   9  -2  -7    2.26    0.57
   9   2  -7    1.94    0.40
   9   2  -7    1.80    0.71
  -8   2   7    1.85    0.58
   8   2  -7    0.03    0.45
   8   2  -7    0.38    0.44
   8  -2  -7    0.12    0.69
  -7   2   7    7.29    0.57
   7   2  -7    7.92    0.39
   7  -2  -7    9.55    0.62
   7   2  -7    8.64    0.51
   7   2  -7    7.59    0.40
  -6   2   7    8.62    0.74
   6   2  -7    8.83    0.31
   6  -2  -7    9.03    0.71
   6   2  -7    8.27    0.33
   6   2  -7    7.55    0.62
   5   2  -7    0.16    0.19
   5   2  -7    0.29    0.20
   5  -2  -7    1.20    0.64
   5   2  -7   -0.01    0.41
  -5   2   7    0.28    0.48
   4  -2  -7    0.05    0.60
   4   2  -7   -0.08    0.15
  -4   2   7    0.24    0.65
   4   2  -7    0.92    0.53
   4   2  -7    0.16    0.16
  -3   2   7    6.57    0.47
   3   2  -7    6.61    0.17
   3  -2  -7    6.08    0.44
   3   2  -7    6.75    0.48
  -2  -2   7    3.43    0.18
   2  -2  -7    3.22    0.60
  -2   2   7    3.85    0.44
   2   2  -7    3.32    0.19
   2   2  -7    2.85    0.46
  -2  -2   7    1.96    0.66
   1  -2  -7   -0.02    0.54
  -1   2   7    0.69    0.58
  -1  -2   7   -0.03    0.21
   1   2  -7    0.14    0.23
   1   2  -7    0.80    0.43
  -1  -2   7    1.07    0.44
   0  -2   7    0.52    0.29
   0   2  -7    0.50    0.31
   0   2   7    0.21    0.43
   0  -2  -7   -0.13    0.41
   0   2  -7    1.09    0.44
   0  -2   7    0.12    0.63
  -1   2  -7    3.05    0.30
   1   2   7    3.23    0.68
  -1   2  -7    1.90    0.47
   1  -2   7    3.27    0.42
   1  -2   7    2.74    0.65
   2  -2   7    6.24    0.47
   2   2   7    6.37    0.68
  -2   2  -7    5.83    0.49
  -2   2  -7    4.83    0.45
   2  -2   7    6.40    0.45
   3   2   7   13.63    0.61
   3  -2   7   14.78    0.59
  -3   2  -7   13.59    0.47
   3  -2   7   15.32    0.53
   4  -2   7    4.49    0.48
  -4   2  -7    5.58    0.47
   4   2   7    5.86    0.80
   4  -2   7    4.68    0.46
   5  -2   7   10.54    0.56
   5  -2   7   10.10    0.52
  -5   2  -7   11.75    0.57
   5   2   7   11.91    0.87
   6   2   7    4.83    0.88
   6  -2   7    3.90    0.55
  -6   2  -7    4.27    0.52
   6  -2   7    4.11    0.49
   6   2   7    3.51    0.69
   7   2   7    1.41    0.86
   7  -2   7    1.33    0.76
   7  -2   7    0.99    0.68
  -7   2  -7    2.11    0.59
  -8   2  -7   -0.16    0.61
   8  -2   7    0.71    0.94
   8   2   7    1.04    0.91
   8  -2   7    1.21    0.52
  -9   2  -7   -0.54    0.73
   9   2   7    0.04    0.79
   9  -2   7    1.32    0.94
   9  -2   7   -0.40    0.65
 -10   2  -7    3.21    0.83
  10  -2   7    1.48    0.87
  10  -2   7    2.76    0.61
  10   2   7    2.53    1.01
  11   2   7    4.25    1.09
  11  -2   7    3.01    0.67
  11  -2   7    1.91    0.91
 -11   2  -7    2.50    0.89
  12  -2   7    7.11    1.20
  12   2   7    9.40    1.30
  12  -2   7    8.11    0.93
 -12   2  -7    6.04    1.02
  13  -2   7   -0.88    1.31
  13   2   7    0.01    1.12
  13  -2   7   -0.21    0.73
 -13   2  -7   -0.20    1.01
 -14   3   7    1.90    1.33
  14   3  -7    0.08    0.83
  14  -3  -7    2.30    0.98
  14   3  -7    1.34    0.93
  14   3  -7   -0.16    0.80
 -13   3   7    0.56    1.15
  13   3  -7   -0.14    0.69
  13   3  -7    0.10    0.66
  13  -3  -7    0.18    0.92
  13   3  -7   -0.51    0.69
  12   3  -7    1.38    0.66
  12  -3  -7    0.44    0.85
 -12   3   7    0.49    1.07
  12   3  -7    0.31    0.81
  12   3  -7    0.47    0.68
 -11   3   7    0.80    1.16
  11  -3  -7    0.46    0.80
  11   3  -7    1.00    0.63
  11   3  -7   -0.06    0.45
  11   3  -7   -0.01    0.63
  10   3  -7    4.52    0.56
 -10   3   7    4.40    0.91
  10   3  -7    5.93    0.58
  10   3  -7    5.35    0.61
  10  -3  -7    3.71    0.84
   9   3  -7   -0.21    0.50
   9   3  -7    0.40    0.54
  -9   3   7   -0.35    0.77
   9   3  -7    0.30    0.55
   9  -3  -7   -0.07    0.74
   8   3  -7    7.86    0.45
  -8   3   7    6.82    0.76
   8  -3  -7    8.05    0.94
   8   3  -7    7.89    0.52
   8   3  -7    7.70    0.60
  -7   3   7   39.62    1.04
   7   3  -7   38.57    0.82
   7   3  -7   40.92    0.58
   7  -3  -7   39.90    1.16
   7   3  -7   42.46    0.60
  -6   3   7   -0.29    0.89
   6   3  -7   -0.18    0.39
   6  -3  -7   -0.98    0.80
   6   3  -7   -0.21    0.39
   6   3  -7   -0.45    0.60
   5   3  -7    1.09    0.47
   5  -3  -7   -0.43    0.76
   5   3  -7    0.44    0.35
   5   3  -7    1.03    0.32
  -5   3   7    0.64    0.89
   4  -3  -7    2.47    0.65
   4   3  -7    4.35    0.67
   4   3  -7    3.22    0.37
  -4   3   7    3.11    0.85
   3  -3  -7    2.26    0.79
   3   3  -7    2.08    0.50
  -3   3   7    1.87    0.61
  -3  -3   7    2.18    0.70
   3   3  -7    2.32    0.36
  -2  -3   7    3.11    0.32
   2   3  -7    3.80    0.39
   2  -3  -7    3.75    0.58
   2   3  -7    4.12    0.67
  -2   3   7    2.79    0.59
  -2  -3   7    4.28    0.75
   1  -3  -7   20.75    0.72
  -1  -3   7   20.55    0.48
   1   3  -7   21.13    0.54
   1   3  -7   18.37    0.67
  -1   3   7   19.09    0.92
  -1  -3   7   20.28    0.70
   0  -3  -7   -0.04    0.56
   0   3   7    1.07    0.80
   0  -3   7    0.80    0.42
   0  -3   7   -0.20    0.74
   0   3  -7    0.85    0.47
   0   3  -7    0.61    0.53
   1  -3   7   15.84    0.48
   1   3   7   15.19    0.73
  -1   3  -7   15.45    0.50
   1  -3   7   15.42    0.89
  -1  -3  -7   17.45    0.75
   2   3   7    2.97    0.65
   2  -3   7    2.83    0.60
  -2   3  -7    2.76    0.85
   2  -3   7    1.62    0.59
   3  -3   7   -0.03    0.62
   3   3   7   -0.06    0.67
  -3  -3  -7    0.55    0.31
   3  -3   7   -0.32    0.58
  -3   3  -7   -0.51    0.62
   4   3   7    0.03    0.65
  -4   3  -7   -0.61    0.72
   4  -3   7   -0.23    0.73
  -4  -3  -7    0.03    0.19
   4  -3   7    0.15    0.63
   5   3   7    0.39    0.90
   5  -3   7    1.31    0.77
  -5   3  -7    0.80    0.75
   5  -3   7    0.92    0.57
   6   3   7    5.10    1.01
   6  -3   7    3.50    0.81
  -6   3  -7    5.00    0.83
   6  -3   7    4.42    0.89
   7   3   7    7.40    0.83
   7   3   7    6.93    0.99
  -7   3  -7    6.62    0.76
   7  -3   7    7.49    0.66
   7  -3   7    4.77    0.74
   8   3   7    1.24    0.80
   8   3   7    0.94    0.80
  -8   3  -7    0.87    0.95
   8  -3   7    0.20    0.65
   8  -3   7    0.84    0.74
   9  -3   7    3.14    0.94
  -9   3  -7    1.49    0.82
   9   3   7    1.74    1.15
   9  -3   7    0.50    0.98
   9   3   7    1.99    1.18
  10  -3   7   -0.42    0.88
  10   3   7    0.10    1.22
  10  -3   7   -0.19    0.93
 -10   3  -7   -1.03    1.12
  10   3   7    0.22    0.87
  11  -3   7    2.21    0.95
  11   3   7    3.48    1.34
  11  -3   7    0.84    0.81
 -11   3  -7    0.38    0.94
  11   3   7    0.26    1.12
  12  -3   7    0.70    1.07
 -12   3  -7    0.31    1.07
  12  -3   7    0.70    1.12
  12   3   7    0.73    1.31
  12   3   7    1.22    1.04
  13   4  -7   -0.17    0.40
  13   4  -7   -0.51    0.58
  13  -4  -7   -0.63    1.04
  13   4  -7   -0.37    0.87
 -13   4   7   -0.01    1.33
  13   4  -7    0.08    0.40
  13   4  -7   -0.08    0.74
  12   4  -7    2.39    0.81
  12   4  -7    0.98    0.69
  12  -4  -7    2.30    1.10
 -12   4   7    3.63    1.54
  12   4  -7    0.77    0.94
  11   4  -7    7.97    0.73
  11   4  -7    7.80    0.74
  11  -4  -7    6.83    1.41
 -11   4   7    4.97    1.47
  11   4  -7   11.11    0.96
  10   4  -7    0.47    0.66
 -10   4   7   -0.43    1.13
  10  -4  -7    1.00    1.09
  10   4  -7    1.29    0.67
  10   4  -7   -0.26    0.70
  -9   4   7    9.49    1.08
   9   4  -7   10.08    0.66
   9  -4  -7    8.53    1.21
   9   4  -7   11.15    0.86
   9   4  -7   10.73    0.62
  -8   4   7   -1.14    1.19
   8   4  -7    1.21    0.54
   8   4  -7    0.82    0.48
   8  -4  -7   -1.19    1.01
   8   4  -7    1.20    0.75
   7   4  -7    0.31    0.53
  -7   4   7   -0.10    0.82
   7  -4  -7   -0.75    1.06
   7   4  -7    0.30    0.51
   7   4  -7   -0.24    0.82
   6  -4  -7    3.11    1.06
   6   4  -7    5.80    0.49
   6   4  -7    5.43    0.54
   6   4  -7    4.44    0.93
  -6   4   7    5.26    0.87
   5  -4  -7    1.60    0.70
   5   4  -7    0.57    0.71
   5   4  -7    0.85    0.49
  -5   4   7    1.52    0.74
   4  -4  -7   11.14    0.80
   4   4  -7    9.03    0.77
   4   4  -7    9.95    0.54
  -4   4   7    9.40    0.82
  -4  -4   7    9.63    0.90
   3   4  -7   18.90    0.79
   3  -4  -7   20.97    1.03
  -3   4   7   18.34    0.88
  -3  -4   7   19.39    0.80
   3   4  -7   19.42    0.60
  -2  -4   7    1.59    0.36
   2   4  -7    1.88    0.50
   2  -4  -7    0.66    0.71
  -2  -4   7    0.98    0.91
   2   4  -7    1.18    0.64
  -2   4   7    2.28    0.73
   1  -4  -7    1.27    0.88
   1   4  -7    0.65    0.55
  -1   4   7   -0.84    0.70
  -1  -4   7    0.62    0.50
  -1  -4   7    0.78    0.85
   0  -4  -7    0.45    0.95
   0  -4   7    0.18    0.54
   0   4  -7    0.83    0.47
   0   4   7    1.07    0.91
   0  -4   7    0.41    0.62
   1  -4   7    1.10    0.63
   1   4   7    1.43    0.72
  -1   4  -7    1.01    0.65
  -1  -4  -7    0.68    0.43
  -1  -4  -7    1.55    0.90
   1  -4   7    1.39    0.85
   2   4   7   42.77    1.28
  -2   4  -7   42.02    0.85
   2  -4   7   41.88    0.84
   2  -4   7   41.10    1.20
  -3  -4  -7    8.77    0.45
   3   4   7    9.42    1.06
   3  -4   7    7.90    0.79
  -3   4  -7    8.74    0.65
   3  -4   7    8.24    0.80
  -4  -4  -7   -0.18    0.37
   4   4   7    1.13    0.75
   4  -4   7    0.72    0.57
   4  -4   7    0.30    0.73
  -4   4  -7    1.08    0.77
   5   4   7    1.04    0.82
   5  -4   7    1.12    0.77
   5  -4   7    0.43    0.80
  -5   4  -7    0.40    0.62
  -6   4  -7    0.97    0.72
   6   4   7    0.06    0.84
   6  -4   7    0.26    0.98
   6  -4   7   -0.18    0.97
  -7   4  -7    0.13    0.75
   7   4   7    0.25    1.19
   7  -4   7    0.41    1.13
   7  -4   7    0.60    0.75
   8  -4   7   -0.69    1.01
   8   4   7    0.34    1.20
  -8   4  -7    0.10    0.85
   8  -4   7    1.08    1.11
   8   4   7   -0.21    0.88
   9   4   7   -0.93    1.05
   9   4   7   -1.23    1.24
  -9   4  -7    1.28    1.21
   9  -4   7    0.42    0.83
   9  -4   7    0.06    0.87
  10   4   7   -0.06    1.18
  10  -4   7    0.35    1.16
  10   4   7    0.56    1.37
 -10   4  -7    1.30    1.02
  10  -4   7   -0.34    1.25
  11   4   7   -0.41    0.65
  11   4   7    0.38    0.67
  11  -4   7   -0.40    1.26
  11   4   7   -0.22    1.38
 -11   4  -7   -0.78    1.36
  11  -4   7    0.36    1.33
  10  -5  -7   -0.02    0.72
  10  -5  -7   -0.01    0.71
 -10   5   7   -1.44    1.52
  10   5  -7    0.16    0.36
  10   5  -7   -0.06    0.48
  10   5  -7    0.02    0.80
  10   5  -7    0.03    0.38
  10   5  -7    0.10    0.51
   9   5  -7    0.56    0.71
  -9   5   7    0.54    1.37
   9  -5  -7    0.47    1.10
   9   5  -7    1.20    0.72
   9   5  -7   -0.01    0.96
   8   5  -7    1.36    0.68
  -8   5   7    2.94    1.34
   8  -5  -7    1.21    1.28
   8   5  -7    1.64    0.76
   8   5  -7    0.80    0.63
  -7   5   7   -0.13    1.34
   7   5  -7    0.45    0.60
   7  -5  -7   -1.08    0.93
   7   5  -7   -0.02    0.75
   7   5  -7   -0.07    0.62
  -6   5   7    1.05    1.36
   6  -5  -7    1.08    1.28
   6   5  -7    0.24    0.96
   6   5  -7    0.35    0.61
   5  -5  -7    0.74    1.09
   5   5  -7   -0.12    0.59
  -5   5   7    0.00    1.12
   4  -5  -7    0.08    0.85
  -4   5   7   -0.46    0.87
   4   5  -7    0.31    0.57
  -4  -5   7    0.90    0.93
   3  -5  -7    1.51    1.16
  -3   5   7    1.81    0.89
  -3  -5   7   -0.16    0.97
   3   5  -7   -0.08    0.59
  -2  -5   7    2.88    0.67
   2  -5  -7    3.34    1.14
   2   5  -7    2.27    0.71
  -2   5   7    3.59    1.06
  -2  -5   7    1.80    0.94
   1  -5  -7    1.47    1.15
  -1  -5   7   -0.30    0.61
   1   5  -7   -0.12    0.52
  -1  -5   7    0.74    0.97
  -1   5   7   -0.01    1.13
   1  -5  -7    0.81    0.84
   0  -5  -7   -0.46    1.02
   0  -5   7   -0.23    0.55
   0   5  -7   -0.85    0.69
   0  -5  -7   -0.35    0.65
   0   5   7    0.48    1.17
   0  -5   7    1.00    0.80
  -1  -5  -7    1.58    0.88
  -1  -5  -7   -0.17    0.53
   1  -5   7    0.87    0.80
  -1   5  -7    0.59    0.76
   1   5   7    0.75    0.87
   1  -5   7    0.69    1.02
   2  -5   7    0.25    0.63
   2   5   7   -0.63    0.89
  -2   5  -7   -0.16    0.66
   2  -5   7    0.61    0.89
   3  -5   7   -0.37    0.66
   3   5   7   -0.10    0.88
  -3   5  -7   -0.09    0.86
  -3  -5  -7    0.24    0.54
   3  -5   7   -0.76    1.19
  -4   5  -7   17.03    0.96
   4   5   7   17.89    1.20
   4  -5   7   14.60    0.91
   4  -5   7   15.07    1.32
  -4  -5  -7   14.19    0.64
   5  -5   7    0.29    0.95
   5   5   7    0.79    0.89
   5  -5   7   -1.22    0.91
  -5   5  -7    0.36    0.92
  -5  -5  -7   -0.55    0.41
   6   5   7   14.94    1.28
   6  -5   7   12.10    1.13
   6  -5   7   11.36    1.39
  -6   5  -7   -0.63    1.16
  -7   5  -7    0.15    1.05
   7  -5   7    0.96    0.81
   7   5   7    0.11    0.97
   7  -5   7    0.11    1.19
   8  -5   7    0.43    0.76
  -8   5  -7    0.33    0.97
   8   5   7    0.15    1.23
   8   5   7    1.36    1.00
   8  -5   7    0.58    0.96
   8  -5   7    0.20    0.74
   5  -6  -7   -0.62    1.13
   5   6  -7   -0.38    0.67
  -5   6   7   -1.38    1.43
   4   6  -7   -0.18    0.42
   4   6  -7    0.20    0.64
   4  -6  -7    0.60    0.78
   4  -6  -7    0.65    0.77
   4  -6  -7    1.97    1.26
  -4   6   7   -0.83    1.38
  -4  -6   7    0.63    1.37
   3  -6  -7   -0.46    1.12
   3   6  -7    0.72    0.91
   3  -6  -7    0.19    0.97
  -3   6   7    0.42    1.14
  -3  -6   7   -0.37    1.02
   2  -6  -7   -0.98    1.52
   2   6  -7   -0.96    0.80
   2  -6  -7   -0.11    1.08
  -2   6   7    0.46    1.59
  -2  -6   7    0.96    1.34
   1  -6  -7    0.07    1.04
  -1  -6   7    0.37    0.81
  -1   6   7    0.56    1.06
   1   6  -7   -0.42    0.96
   1  -6  -7   -0.06    0.74
  -1  -6   7    1.24    1.16
   0  -6  -7    0.86    0.79
   0  -6   7    0.58    1.03
   0   6  -7    1.12    0.96
   0  -6   7    1.06    1.30
   0   6   7    1.64    1.30
   0  -6  -7    1.04    1.32
   1  -6   7    0.20    0.98
  -1   6  -7    0.67    1.14
   1   6   7    1.17    1.25
  -1  -6  -7   -0.17    0.87
   1  -6   7    0.62    1.03
   2  -6   7   -0.10    1.14
  -2   6  -7    1.27    1.02
   2   6   7    0.53    1.21
   2  -6   7    0.55    1.10
  -3   6  -7   -1.16    0.84
   3  -6   7    0.34    0.85
   3   6   7    0.62    1.18
  -3   6  -7   -0.54    0.58
   3  -6   7   -1.23    1.07
  -3  -6  -7    0.77    0.74
 -16   0   8    1.11    0.88
  16   0  -8    2.16    1.23
 -15   0   8    4.45    1.08
  15   0  -8    4.95    1.03
  14   0  -8   44.83    1.35
 -14   0   8   46.61    1.28
 -13   0   8    0.36    0.64
  13   0  -8    0.46    0.66
 -12   0   8    0.12    0.57
  12   0  -8   -0.36    0.78
 -11   0   8    2.44    0.67
  11   0  -8    3.90    0.58
 -10   0   8    1.95    0.47
  10   0  -8    2.01    0.49
  -9   0   8    0.83    0.57
   9   0  -8    1.53    0.58
  -8   0   8  101.17    0.93
   8   0  -8   89.12    0.90
   7   0  -8    0.08    0.34
   6   0  -8  109.03    0.76
   5   0  -8   15.82    0.38
   4   0  -8    0.52    0.28
   3   0  -8    0.03    0.28
   0   0  -8  202.21    0.99
  -1   0  -8   20.59    0.46
   1   0   8   25.85    0.49
   2   0   8    4.72    0.49
  -2   0  -8    4.69    0.28
   3   0   8   25.23    0.66
  -3   0  -8   22.59    0.43
   4   0   8    0.43    0.55
   4   0   8    0.15    0.31
   5   0   8   19.01    0.74
   5   0   8   17.91    0.41
   6   0   8  105.64    1.23
   6   0   8  114.14    0.78
   7   0   8  201.32    1.68
   7   0   8  213.85    1.05
   8   0   8   18.23    0.46
   8   0   8   16.70    0.98
   9   0   8    0.75    0.69
   9   0   8    0.59    0.39
  10   0   8    4.78    1.13
  10   0   8    4.50    0.48
  11   0   8    1.81    0.48
  11   0   8    1.65    0.88
  12   0   8    0.82    0.47
  12   0   8    0.57    1.18
  13   0   8    0.39    1.34
  13   0   8    0.98    0.55
  14   0   8    0.30    1.12
  14   0   8    0.38    0.51
 -16   1   8    2.94    1.04
  16   1  -8    5.97    0.94
  16  -1  -8    4.29    1.21
  15   1  -8   -0.12    0.84
 -15   1   8   -1.26    1.00
  15  -1  -8   -0.11    0.84
  14   1  -8   -0.41    0.96
 -14   1   8   -0.37    1.00
  14  -1  -8    0.84    0.79
 -14  -1   8    0.27    0.64
 -13  -1   8    0.29    0.78
  13   1  -8    0.59    0.84
  13  -1  -8    0.53    0.89
 -13   1   8    0.44    0.89
  12   1  -8    4.05    0.57
 -12   1   8    2.73    0.69
 -12  -1   8    1.39    0.54
  12  -1  -8    1.63    0.67
 -11  -1   8   -0.78    0.61
 -11   1   8    1.67    0.75
  11   1  -8    0.04    0.61
  11  -1  -8    0.10    0.58
  10   1  -8   27.41    0.62
  10  -1  -8   25.37    0.77
 -10   1   8   27.70    0.80
   9   1  -8    6.16    0.56
  -9   1   8    7.56    0.58
   9  -1  -8    5.85    0.56
   8   1  -8    0.96    0.42
  -8  -1   8    0.74    0.38
  -8   1   8    0.17    0.62
   8  -1  -8    0.98    0.66
   7   1  -8    7.83    0.39
  -7   1   8    7.78    0.69
  -7  -1   8    7.52    0.37
   7  -1  -8    7.09    0.65
  -6   1   8    0.05    0.43
   6  -1  -8    0.62    0.38
   6   1  -8    0.54    0.27
  -6  -1   8    0.14    0.25
   5  -1  -8    8.87    0.41
   5   1  -8    7.05    0.19
  -5   1   8    7.28    0.44
   4  -1  -8   20.32    0.47
  -4   1   8   22.90    0.48
   4   1  -8   23.24    0.74
   3  -1  -8   14.18    0.49
  -3   1   8   15.80    0.49
   3   1  -8   14.92    0.53
   2  -1  -8    5.18    0.44
  -2   1   8    5.52    0.36
   2   1  -8    4.34    0.59
   1  -1  -8   -0.97    0.42
  -1   1   8    0.40    0.42
  -1  -1   8    0.41    0.20
   1   1  -8    0.38    0.52
   0   1  -8   15.91    0.56
   0   1   8   17.81    0.53
   0  -1   8   17.35    0.36
   0  -1   8   17.73    0.46
  -1   1  -8    0.69    0.33
   1   1   8   -0.06    0.34
   1  -1   8    0.24    0.33
  -1   1  -8    0.95    0.32
   1  -1   8   -0.38    0.33
   2   1   8   52.74    0.65
  -2  -1  -8   58.85    0.47
   2  -1   8   57.69    0.65
  -2   1  -8   52.57    0.70
  -2   1  -8   55.17    0.63
   2  -1   8   57.74    0.67
  -3  -1  -8   15.92    0.28
  -3   1  -8   17.11    0.46
  -3   1  -8   12.91    0.51
   3  -1   8   15.38    0.51
   3  -1   8   15.35    0.47
  -4   1  -8    0.16    0.38
   4  -1   8    0.50    0.35
   4   1   8    0.59    0.66
   4  -1   8    0.04    0.59
  -5   1  -8    0.32    0.63
   5  -1   8    0.83    0.62
   5  -1   8    1.24    0.49
   5   1   8    1.55    0.76
  -6   1  -8    7.95    0.71
   6  -1   8    9.85    0.64
   6   1   8    8.80    0.71
   6  -1   8   10.16    0.57
   7   1   8    0.84    0.69
  -7   1  -8   -0.32    0.54
   7  -1   8   -0.28    0.48
   7  -1   8    0.38    0.59
  -8   1  -8    9.09    0.75
   8  -1   8   11.06    1.01
   8  -1   8    9.96    0.65
   8   1   8   10.00    0.79
   9   1   8   15.64    1.07
  -9   1  -8   16.72    0.84
   9  -1   8   15.62    0.89
   9  -1   8   15.39    0.72
  10  -1   8   25.25    0.80
  10   1   8   22.24    1.21
  10  -1   8   24.64    1.25
 -10   1  -8   21.84    1.10
 -11   1  -8   11.36    1.04
  11   1   8   10.63    1.01
  11  -1   8   12.78    1.02
  11  -1   8   13.34    0.77
  12   1   8    1.69    0.92
  12  -1   8    0.20    0.51
  12  -1   8    0.27    0.94
 -12   1  -8   -0.42    1.09
  13   1   8    0.53    1.23
  13  -1   8    1.20    1.40
  13  -1   8   -0.40    0.66
 -13   1  -8   -0.02    1.19
 -14   1  -8   -1.04    1.14
  14  -1   8    0.28    1.42
  14  -1   8   -0.55    0.51
  14  -1   8   -0.05    0.35
  14   1   8    0.29    1.28
  15   2  -8    0.78    0.89
 -15   2   8    1.12    1.30
  15  -2  -8    1.13    1.01
  15   2  -8    1.24    0.93
 -14   2   8    1.10    0.90
  14   2  -8   -0.61    0.61
  14  -2  -8    0.14    1.15
  14   2  -8    0.45    0.86
 -13   2   8   -0.33    0.88
  13   2  -8    1.00    0.65
  13  -2  -8    1.42    0.86
  13   2  -8   -0.79    0.89
  12   2  -8   -0.02    0.68
  12  -2  -8   -0.43    0.69
 -12   2   8   -0.18    0.74
  12   2  -8    0.20    0.81
  11   2  -8    0.71    0.58
  11  -2  -8    1.33    0.85
  11   2  -8   -0.11    0.74
 -11   2   8    0.38    1.00
  10   2  -8   -0.74    0.54
 -10   2   8   -0.29    0.62
  10  -2  -8    0.13    0.56
  10   2  -8    0.20    0.80
  -9   2   8    3.68    0.77
   9   2  -8    3.65    0.43
   9  -2  -8    3.21    0.76
   9   2  -8    4.82    0.73
  -8   2   8    0.67    0.58
   8  -2  -8   -0.61    0.77
   8   2  -8    0.45    0.39
   8   2  -8    0.10    0.51
   7   2  -8    2.29    0.34
  -7   2   8    1.09    0.55
   7  -2  -8    1.71    0.56
   7   2  -8    1.58    0.34
   7   2  -8    1.34    0.48
  -6   2   8    1.38    0.70
   6   2  -8    0.99    0.25
   6   2  -8    0.86    0.24
   6  -2  -8    1.03    0.63
   6   2  -8    0.22    0.47
   5  -2  -8   18.49    0.58
   5   2  -8   19.55    0.19
   5   2  -8   19.50    0.18
   5   2  -8   16.24    0.61
  -5   2   8   20.29    0.63
   4  -2  -8    2.79    0.46
  -4   2   8    1.68    0.64
   4   2  -8    2.76    0.70
   3   2  -8    6.32    0.71
   3  -2  -8    7.36    0.63
  -3   2   8    6.52    0.62
  -2  -2   8    4.24    0.13
   2   2  -8    4.42    0.14
   2  -2  -8    4.00    0.62
  -2   2   8    3.90    0.63
   2   2  -8    4.73    0.49
  -2  -2   8    4.97    0.51
   1  -2  -8    9.41    0.60
   1   2  -8    9.06    0.27
  -1   2   8    8.15    0.64
  -1  -2   8    9.34    0.24
   1   2  -8    7.89    0.51
  -1  -2   8    8.90    0.67
   0   2   8    3.71    0.47
   0   2  -8    4.23    0.33
   0   2  -8    4.52    0.67
   0  -2   8    3.97    0.32
   0  -2   8    3.36    0.49
   0  -2  -8    3.70    0.45
   1   2   8    1.83    0.64
  -1   2  -8    1.25    0.37
  -1   2  -8    0.70    0.44
   1  -2   8    1.77    0.60
   1  -2   8    1.30    0.42
  -2   2  -8    0.31    0.43
   2  -2   8    0.17    0.47
   2   2   8    1.51    0.69
  -2   2  -8   -0.08    0.43
   2  -2   8    0.77    0.43
   3   2   8    0.85    0.77
   3  -2   8    1.19    0.53
  -3   2  -8    0.86    0.38
   3  -2   8    1.83    0.61
   4   2   8    7.16    0.60
   4  -2   8    8.06    0.51
   4  -2   8    8.35    0.67
  -4   2  -8    6.59    0.60
   5   2   8    0.61    0.63
   5  -2   8   -0.08    0.66
   5  -2   8    0.06    0.43
  -5   2  -8   -0.80    0.62
   6   2   8    1.37    0.66
   6  -2   8   -0.02    0.57
   6  -2   8    1.23    0.60
   6   2   8   -0.22    0.66
  -6   2  -8    0.90    0.74
  -7   2  -8    3.10    0.57
   7  -2   8   -0.50    0.82
   7  -2   8    2.61    0.54
   7   2   8    1.88    0.72
  -8   2  -8    1.45    0.84
   8  -2   8    1.71    0.90
   8   2   8    1.80    0.75
   8  -2   8    2.03    0.68
   9   2   8    1.44    0.80
   9  -2   8   -0.06    0.76
  -9   2  -8   -0.13    0.69
   9  -2   8    0.42    0.57
  10  -2   8    4.53    1.15
 -10   2  -8    3.31    0.78
  10  -2   8    4.16    0.89
  10   2   8    2.93    1.04
  11   2   8    0.54    1.13
  11  -2   8    0.01    0.85
  11  -2   8    0.73    0.98
 -11   2  -8   -0.39    1.18
 -12   2  -8    0.04    1.20
  12  -2   8    0.28    0.98
  12   2   8    2.04    1.32
  12  -2   8   -0.18    0.83
 -13   2  -8   -0.18    0.97
  13  -2   8    1.86    1.06
  13   2   8    0.19    1.12
  13  -2   8   -0.22    1.01
  14   3  -8    1.36    0.66
  14   3  -8    2.27    0.94
  14  -3  -8    3.74    1.49
  14   3  -8    3.35    0.95
 -14   3   8    2.00    1.53
  13   3  -8    0.91    0.67
  13   3  -8    0.62    0.99
  13   3  -8    0.89    0.78
  13  -3  -8    1.00    1.11
 -13   3   8    1.93    1.27
  12   3  -8   -0.37    0.59
  12  -3  -8    0.44    1.13
  12   3  -8    0.12    0.62
 -12   3   8   -0.35    1.04
  12   3  -8   -0.42    0.82
  11   3  -8    0.87    0.52
  11  -3  -8    1.53    0.80
 -11   3   8   -0.24    0.80
  11   3  -8    0.72    0.54
  11   3  -8    1.31    0.78
  10   3  -8   -0.47    0.45
 -10   3   8    0.71    1.15
  10  -3  -8   -0.38    0.96
  10   3  -8    0.44    0.74
  10   3  -8    0.35    0.51
   9   3  -8    1.08    0.78
   9   3  -8    1.77    0.44
   9   3  -8    0.74    0.48
  -9   3   8    1.07    1.01
   9  -3  -8    0.52    0.75
  -8   3   8    1.23    0.88
   8   3  -8    1.34    0.42
   8   3  -8    1.97    0.41
   8  -3  -8    0.94    0.85
   8   3  -8    1.58    0.57
  -7   3   8   -0.53    0.87
   7   3  -8    0.04    0.34
   7  -3  -8    0.50    0.69
   7   3  -8   -0.25    0.36
   7   3  -8    0.74    0.50
   6  -3  -8    5.05    0.93
   6   3  -8    4.64    0.34
   6   3  -8    5.26    0.68
   6   3  -8    4.96    0.32
  -6   3   8    7.08    0.95
   5  -3  -8    0.99    0.62
   5   3  -8   -0.31    0.52
  -5   3   8   -0.04    0.66
   5   3  -8    1.18    0.31
   5   3  -8    0.67    0.32
   4  -3  -8    0.32    0.79
   4   3  -8    0.29    0.69
  -4   3   8   -0.31    0.61
   4   3  -8   -0.32    0.32
   3  -3  -8   -0.27    0.74
   3   3  -8   -0.28    0.34
  -3   3   8   -0.55    0.79
   3   3  -8   -0.42    0.68
  -3  -3   8   -0.28    0.72
  -2  -3   8    3.91    0.36
   2  -3  -8    3.23    0.64
   2   3  -8    3.88    0.38
  -2   3   8    5.43    0.90
   2   3  -8    2.17    0.79
  -2  -3   8    3.56    0.61
   1  -3  -8    5.84    0.86
  -1  -3   8    5.56    0.36
  -1   3   8    5.72    0.87
   1   3  -8    6.17    0.51
   1   3  -8    6.49    0.80
  -1  -3   8    4.13    0.85
   0  -3  -8    7.75    0.86
   0   3   8    6.10    0.67
   0  -3   8    7.86    0.43
   0   3  -8    6.56    0.86
   0   3  -8    8.74    0.51
   0  -3   8    7.00    0.87
   1   3   8    1.04    0.86
  -1   3  -8    0.13    0.62
   1  -3   8    0.75    0.46
   1  -3   8    1.29    0.61
  -1   3  -8    1.17    0.52
   2   3   8    6.18    0.91
   2  -3   8    5.02    0.60
   2  -3   8    5.83    0.86
  -2   3  -8    5.69    0.52
  -3   3  -8    0.01    0.50
   3   3   8   -0.99    0.66
  -3  -3  -8   -0.19    0.28
   3  -3   8    0.42    0.75
   3  -3   8    0.25    0.48
   4   3   8   -0.16    0.80
  -4   3  -8    0.04    0.69
   4  -3   8   -0.77    0.61
   4  -3   8   -0.90    0.48
  -4  -3  -8    0.16    0.13
   5   3   8    0.33    0.66
  -5   3  -8    1.64    0.55
   5  -3   8    1.28    0.60
   5  -3   8    0.08    0.54
   6   3   8    7.46    0.82
  -6   3  -8    7.10    0.89
   6  -3   8    7.21    0.84
   6  -3   8    9.45    0.86
   7   3   8   -0.50    0.75
  -7   3  -8    0.33    0.65
   7   3   8    0.23    0.94
   7  -3   8   -0.04    0.60
   7  -3   8   -0.07    0.71
   8  -3   8    1.40    0.74
   8   3   8    1.39    0.80
   8   3   8    0.78    0.98
   8  -3   8    2.88    0.71
  -8   3  -8    1.04    0.77
   9   3   8   -0.60    0.87
   9  -3   8   -0.95    1.09
   9  -3   8    0.09    0.90
   9   3   8    0.45    0.85
  -9   3  -8    1.36    0.91
  10   3   8    1.00    0.96
  10  -3   8    1.34    1.19
  10   3   8    0.72    0.98
  10  -3   8    1.25    0.79
 -10   3  -8    0.11    1.28
  11   3   8   -0.04    1.20
  11  -3   8    0.03    1.24
 -11   3  -8   -0.93    1.24
  11  -3   8   -0.20    0.80
  11   3   8    0.35    1.01
  12  -3   8    0.20    0.83
 -12   3  -8    1.19    1.12
  12   3   8    2.00    1.35
  12  -3   8    0.44    1.51
  12   3   8    2.13    1.59
  12   4  -8    1.77    0.79
  12  -4  -8    3.04    1.40
 -12   4   8    3.89    1.31
  12   4  -8    3.93    1.09
  12   4  -8    4.52    0.68
  11   4  -8    2.61    0.62
  11   4  -8    1.04    0.60
  11  -4  -8    1.99    0.95
 -11   4   8    0.82    1.00
  11   4  -8    2.84    0.77
  10   4  -8   29.07    0.81
  10   4  -8   28.33    0.82
 -10   4   8   20.90    1.28
  10  -4  -8   27.74    1.34
  10   4  -8   26.66    1.04
  -9   4   8    0.20    1.13
   9   4  -8    0.68    0.48
   9  -4  -8    1.32    1.09
   9   4  -8    0.97    0.57
   9   4  -8    0.07    0.71
  -8   4   8    2.66    0.95
   8  -4  -8    1.63    0.86
   8   4  -8    2.41    0.49
   8   4  -8    2.42    0.95
   8   4  -8    2.37    0.56
  -7   4   8    0.37    1.17
   7  -4  -8    0.24    0.87
   7   4  -8   -0.01    0.47
   7   4  -8    1.01    0.45
   7   4  -8    0.63    0.69
   6  -4  -8    7.05    0.83
   6   4  -8    6.56    0.73
   6   4  -8    7.27    0.51
   6   4  -8    7.74    0.54
  -6   4   8    6.95    1.07
   5  -4  -8    5.68    0.97
   5   4  -8    5.28    0.85
   5   4  -8    7.05    0.48
  -5   4   8    5.49    0.78
   4  -4  -8    1.73    0.97
  -4  -4   8    1.76    0.67
   4   4  -8    2.87    0.66
  -4   4   8    1.60    0.72
   4   4  -8    2.82    0.45
   3   4  -8    2.17    0.47
   3  -4  -8    2.75    0.95
   3   4  -8    3.05    0.86
  -3   4   8    2.93    0.73
  -3  -4   8    1.65    0.79
  -2  -4   8   16.54    0.50
   2  -4  -8   13.86    0.83
   2   4  -8   14.26    0.55
  -2   4   8   14.26    0.84
   2   4  -8   13.22    0.96
  -2  -4   8   15.09    0.90
   1  -4  -8    4.87    0.72
  -1  -4   8    3.53    0.48
  -1  -4   8    3.60    0.66
   1   4  -8    3.99    0.53
  -1   4   8    3.30    0.75
   0  -4  -8    1.77    1.01
   0  -4   8    1.07    0.51
   0   4   8    1.16    1.00
   0   4  -8    1.41    0.53
   0  -4   8    0.24    0.94
   1  -4   8   12.80    0.70
   1   4   8   15.12    0.91
  -1   4  -8   14.06    0.69
   1  -4   8   11.59    0.99
   2   4   8   20.44    0.93
   2  -4   8   21.31    0.69
  -2   4  -8   22.68    0.87
  -2  -4  -8   20.48    0.58
   2  -4   8   21.22    1.18
  -3   4  -8   57.30    1.02
   3   4   8   61.14    1.33
   3  -4   8   58.17    1.08
  -3  -4  -8   52.00    0.72
   3  -4   8   56.20    1.24
   4  -4   8    6.54    0.66
   4   4   8    8.71    0.84
   4  -4   8    7.50    0.83
  -4  -4  -8    6.88    0.35
  -4   4  -8    9.46    0.81
  -5   4  -8    0.70    0.64
   5   4   8   -0.05    0.79
   5  -4   8   -0.28    0.82
   5  -4   8   -0.29    1.03
  -6   4  -8    1.95    0.72
   6   4   8    2.23    0.83
   6  -4   8    4.13    0.85
   6  -4   8    2.25    0.93
   7   4   8    1.79    0.89
  -7   4  -8   -0.41    0.98
   7  -4   8    1.01    1.00
   7  -4   8    1.30    0.99
   8   4   8   -1.04    0.98
   8   4   8    0.06    0.92
  -8   4  -8   -1.02    0.86
   8  -4   8   -0.81    1.01
   8  -4   8   -0.19    1.02
   9   4   8    4.04    1.05
   9   4   8    6.19    1.07
  -9   4  -8    2.56    1.14
   9  -4   8    2.60    1.03
   9  -4   8    4.56    1.28
  10   4   8    1.22    1.12
  10  -4   8    0.54    1.02
  10  -4   8   -0.43    1.26
 -10   4  -8   -0.55    1.05
  10   4   8   -0.30    1.09
  10  -5  -8   -1.08    1.05
 -10   5   8   -1.21    1.33
  10   5  -8    0.12    0.33
  10   5  -8    0.15    0.47
  10   5  -8    0.29    0.71
  10   5  -8    0.12    0.56
  10   5  -8   -0.38    0.79
   9   5  -8   -0.28    0.62
   9   5  -8    0.30    0.95
  -9   5   8   -1.72    1.59
   9  -5  -8    0.38    1.08
   9   5  -8    0.10    0.53
  -8   5   8    0.02    1.54
   8  -5  -8    0.33    1.34
   8   5  -8   -0.27    0.64
   8   5  -8   -0.20    0.64
   8   5  -8    0.75    0.94
  -7   5   8    0.40    1.29
   7   5  -8   -0.17    0.59
   7  -5  -8    0.93    1.05
   7   5  -8    1.18    1.09
   7   5  -8   -0.04    0.56
   6  -5  -8    4.04    1.20
   6   5  -8    4.40    0.86
   6   5  -8    2.84    0.59
  -6   5   8    5.54    1.29
   5  -5  -8    0.36    1.13
   5   5  -8    0.09    0.80
  -5   5   8    0.26    0.93
   5   5  -8   -0.14    0.54
   4   5  -8    0.41    0.56
   4  -5  -8    0.98    0.87
  -4   5   8   -0.01    0.96
  -4  -5   8    1.09    0.78
   3  -5  -8    1.42    1.16
   3   5  -8   -1.04    0.63
  -3   5   8   -1.26    0.92
  -3  -5   8    0.12    0.75
  -2  -5   8    0.74    0.53
   2  -5  -8    0.72    1.08
   2   5  -8    0.02    0.67
  -2   5   8    0.59    1.12
  -2  -5   8    1.66    1.00
   1  -5  -8    1.44    0.88
  -1  -5   8    1.03    0.57
   1   5  -8    2.92    0.61
  -1   5   8    0.92    1.10
  -1  -5   8    2.02    1.00
   0  -5   8    0.40    1.07
   0  -5   8   -0.35    0.53
   0   5  -8    0.69    0.69
   0   5   8   -0.13    0.89
   0  -5  -8    0.57    1.04
   0  -5  -8    0.01    0.66
   1  -5   8    0.95    0.80
  -1   5  -8    1.57    0.82
   1   5   8    0.32    0.92
  -1  -5  -8    0.24    0.72
   1  -5   8    0.80    1.05
   2  -5   8    2.24    0.84
   2   5   8    0.75    1.09
  -2   5  -8    1.82    0.76
  -2  -5  -8    0.54    0.58
   2  -5   8    2.16    0.89
   3  -5   8   -0.76    0.90
   3   5   8    0.47    1.11
  -3  -5  -8   -0.38    0.47
  -3   5  -8    0.34    0.69
   3  -5   8    0.78    0.90
   4   5   8    0.54    1.15
   4  -5   8    1.18    0.87
   4  -5   8    0.63    0.91
  -4  -5  -8    0.05    0.53
  -4   5  -8    0.61    0.91
   5   5   8    5.86    1.22
   5  -5   8    4.82    0.97
   5  -5   8    7.38    1.29
  -5   5  -8    4.41    1.00
  -6   5  -8    0.72    0.90
   6   5   8    9.13    1.09
   6  -5   8    4.35    1.04
   6  -5   8    6.54    1.31
  -7   5  -8   -0.21    1.06
   7   5   8    1.98    1.08
   7  -5   8    4.84    1.08
   7  -5   8    3.48    1.38
   4  -6  -8    2.03    1.30
   4   6  -8   -0.72    0.63
   4  -6  -8    0.20    0.88
  -4   6   8    0.81    1.30
  -4  -6   8    0.14    1.30
   3  -6  -8    0.28    0.75
   3  -6  -8   -0.32    0.75
   3   6  -8    0.10    0.36
   3   6  -8   -0.32    0.65
   3  -6  -8    0.18    1.10
  -3   6   8   -0.04    1.08
  -3  -6   8   -0.04    1.24
   2  -6  -8    0.33    1.10
   2   6  -8   -0.29    0.70
   2  -6  -8   -0.53    0.98
  -2   6   8    0.51    0.77
  -2   6   8   -0.64    1.08
  -2  -6   8   -1.08    1.00
   1  -6  -8    0.59    1.55
  -1  -6   8   -0.77    0.62
   1   6  -8   -1.27    0.90
  -1   6   8    1.75    1.17
   1  -6  -8   -0.38    0.97
  -1  -6   8   -0.01    0.92
   0  -6   8   -0.01    0.69
   0   6  -8    0.28    0.49
   0   6  -8    0.32    0.68
   0  -6  -8    0.13    0.84
   0   6   8   -0.52    1.18
   0  -6   8    0.59    1.31
   0  -6  -8    0.88    1.13
   1  -6   8   -0.82    1.02
  -1   6  -8    0.04    0.72
   1   6   8   -0.44    1.39
  -1  -6  -8    0.16    0.46
  -1  -6  -8    0.18    0.65
  -1   6  -8    0.03    0.52
   1  -6   8    0.40    1.06
   2  -6   8    0.14    1.09
   2   6   8    0.25    1.29
  -2   6  -8    0.08    0.53
  -2   6  -8    0.03    0.75
   2  -6   8    0.26    1.13
 -16   1   9    0.61    1.09
  16   1  -9    0.19    1.15
  16  -1  -9    0.39    0.64
  16  -1  -9    0.59    0.89
  15   1  -9    0.20    1.01
 -15   1   9   -0.26    0.82
  15  -1  -9   -0.70    0.82
  14   1  -9    0.16    0.73
 -14   1   9   -0.65    1.12
 -14  -1   9   -0.06    0.58
  14  -1  -9   -0.81    0.96
 -13  -1   9    0.00    0.78
  13   1  -9    0.48    0.71
 -13   1   9    0.13    0.87
  13  -1  -9    1.14    0.68
  12  -1  -9   -0.19    0.80
  12   1  -9    0.37    0.64
 -12   1   9    0.65    0.79
 -12  -1   9    0.71    0.50
 -11   1   9    3.95    0.81
  11   1  -9    4.57    0.68
  11  -1  -9    4.89    0.77
  10   1  -9    0.45    0.53
  10  -1  -9    0.46    0.68
 -10   1   9   -0.12    0.69
   9   1  -9    4.81    0.53
  -9  -1   9    5.28    0.46
   9  -1  -9    5.27    0.54
  -9   1   9    3.72    0.74
  -8   1   9    2.29    0.71
  -8  -1   9    1.25    0.39
   8  -1  -9    0.65    0.67
   8   1  -9    0.66    0.41
  -7   1   9   -1.02    0.64
  -7  -1   9    0.50    0.29
   7  -1  -9    1.57    0.54
   7   1  -9    0.38    0.31
  -6   1   9   -0.33    0.58
  -6  -1   9    0.72    0.19
   6  -1  -9    0.31    0.38
   6   1  -9    0.63    0.22
   5   1  -9    8.65    0.12
   5  -1  -9    8.32    0.41
  -5   1   9   10.29    0.59
   4  -1  -9    0.38    0.44
  -4   1   9   -0.27    0.50
   4   1  -9    0.63    0.47
   3  -1  -9   58.47    0.69
  -3   1   9   59.73    0.64
   3   1  -9   58.31    0.79
   2  -1  -9    1.37    0.49
  -2  -1   9    0.84    0.09
  -2   1   9    0.64    0.35
  -2  -1   9    0.77    0.08
   2   1  -9    1.25    0.41
  -1   1   9    8.40    0.47
  -1  -1   9    9.60    0.24
   1   1  -9    7.89    0.44
  -1  -1   9    8.98    0.21
   0   1   9   -0.64    0.35
   0   1  -9   -0.61    0.47
   0  -1   9    0.42    0.28
   1   1   9    6.89    0.40
  -1   1  -9    5.89    0.53
   1  -1   9    6.89    0.44
   1  -1   9    7.30    0.33
   2   1   9    2.91    0.38
  -2   1  -9    1.72    0.38
  -2  -1  -9    2.13    0.28
   2  -1   9    2.07    0.50
   2  -1   9    2.77    0.35
  -3   1  -9   39.52    0.63
   3   1   9   40.92    0.71
  -3  -1  -9   37.61    0.40
   3  -1   9   41.28    0.62
  -3   1  -9   40.31    0.60
   3   1   9   39.78    0.69
   3  -1   9   39.89    0.70
  -4   1  -9   14.85    0.67
  -4  -1  -9   14.81    0.29
   4   1   9   17.77    0.63
   4  -1   9   15.62    0.56
   4  -1   9   15.26    0.67
   5  -1   9    7.39    0.43
   5   1   9    6.98    0.58
   5  -1   9    6.41    0.55
  -5   1  -9    6.92    0.71
   6   1   9   -0.08    0.86
   6  -1   9    0.80    0.50
   6  -1   9   -0.06    0.53
  -6   1  -9    1.40    0.68
   7   1   9    1.28    0.86
   7  -1   9    0.18    0.43
   7  -1   9    1.13    0.78
  -7   1  -9   -0.44    0.70
   8   1   9   -0.12    0.67
   8  -1   9    0.75    0.67
   8  -1   9    0.24    0.59
  -8   1  -9   -0.09    0.63
  -9   1  -9    3.23    0.96
   9   1   9    3.83    1.07
   9  -1   9    5.30    0.97
   9  -1   9    5.51    0.61
  10   1   9    2.51    1.04
  10  -1   9   -0.20    0.87
  10  -1   9    1.20    0.65
 -10   1  -9    0.76    1.08
  11   1   9    8.44    0.97
  11  -1   9    7.91    0.99
  11  -1   9    8.87    0.78
 -11   1  -9    3.26    1.22
  12   1   9    1.84    1.33
 -12   1  -9    0.40    1.09
  12  -1   9    0.69    1.27
  12  -1   9    1.93    0.69
  13   1   9   -0.02    1.50
  13  -1   9    0.51    1.33
  13  -1   9   -0.24    0.76
  15   2  -9    0.09    0.79
 -15   2   9   -0.38    1.02
  15  -2  -9    0.32    0.99
  15   2  -9   -0.15    1.09
 -14   2   9   -0.43    0.92
  14   2  -9   -0.36    0.79
  14  -2  -9   -0.28    1.06
  14   2  -9    0.13    0.76
  13   2  -9    4.64    0.68
  13  -2  -9    3.75    0.86
  13   2  -9    1.17    0.97
 -13   2   9    2.08    0.91
  12   2  -9    1.40    0.55
  12  -2  -9    0.44    0.94
 -12   2   9    0.09    0.82
  12   2  -9    1.03    0.69
  11   2  -9    2.92    0.58
  11  -2  -9    3.08    0.74
 -11   2   9    1.22    0.96
  11   2  -9    2.79    0.85
  10   2  -9    2.25    0.45
  10  -2  -9    2.65    0.64
 -10   2   9    3.78    0.97
  10   2  -9    2.89    0.59
   9   2  -9    0.28    0.35
  -9   2   9    0.36    0.63
   9  -2  -9    0.00    0.82
   9   2  -9    0.13    0.53
  -8   2   9    1.82    0.77
   8   2  -9    1.85    0.33
   8  -2  -9    0.82    0.76
   8   2  -9    1.71    0.66
   8   2  -9    1.65    0.29
  -7   2   9    0.41    0.55
   7   2  -9    1.13    0.24
   7   2  -9    0.40    0.27
   7  -2  -9   -0.02    0.70
   7   2  -9    1.65    0.75
   6  -2  -9    0.29    0.47
   6   2  -9    0.89    0.50
  -6   2   9   -0.11    0.73
   5  -2  -9    0.13    0.47
   5   2  -9   -0.25    0.48
  -5   2   9    0.59    0.69
   4  -2  -9   -0.22    0.44
  -4   2   9    0.35    0.46
   4   2  -9   -0.03    0.68
   3  -2  -9    3.19    0.61
  -3   2   9    1.89    0.47
   3   2  -9    1.92    0.50
   2  -2  -9    3.33    0.42
  -2   2   9    1.89    0.59
   2   2  -9    2.61    0.72
   1  -2  -9    6.62    0.49
   1   2  -9    6.39    0.72
  -1  -2   9    5.81    0.77
  -1   2   9    6.64    0.52
  -1  -2   9    5.95    0.24
   1   2  -9    6.22    0.24
   0   2   9    7.22    0.50
   0   2  -9    7.30    0.34
   0   2  -9    4.12    0.73
   0  -2   9    6.22    0.37
   0  -2   9    6.00    0.54
   1  -2   9    0.16    0.43
  -1   2  -9    0.16    0.41
   1   2   9    0.25    0.62
   1  -2   9    0.54    0.46
  -1   2  -9    0.54    0.46
  -2   2  -9    2.44    0.51
   2   2   9    2.56    0.48
   2  -2   9    0.92    0.55
  -2   2  -9    0.98    0.59
   2  -2   9    0.89    0.48
  -3   2  -9    1.70    0.55
   3   2   9   -0.45    0.70
   3  -2   9    0.55    0.44
   3  -2   9    0.76    0.58
  -3  -2  -9    0.20    0.23
   4   2   9    1.18    0.60
  -4   2  -9    0.34    0.64
   4  -2   9    0.16    0.48
   4  -2   9    0.38    0.44
   5   2   9   -0.04    0.66
  -5   2  -9   -1.19    0.64
   5  -2   9    0.48    0.75
   5   2   9   -0.67    0.65
   5  -2   9   -0.71    0.64
  -6   2  -9   -0.42    0.71
   6  -2   9   -0.15    0.60
   6   2   9    0.41    0.68
   6  -2   9    0.24    0.49
   6   2   9   -0.68    0.66
   7  -2   9    1.03    0.82
  -7   2  -9   -0.92    0.84
   7  -2   9    1.15    0.71
   7   2   9    0.00    0.91
   7   2   9   -0.54    0.70
   8  -2   9   -0.26    0.74
   8   2   9   -0.44    1.05
  -8   2  -9   -0.38    0.64
   8  -2   9    0.14    0.67
   9   2   9    0.80    0.98
   9  -2   9    0.24    0.93
  -9   2  -9    0.62    0.71
   9  -2   9   -0.79    0.84
  10  -2   9   -1.02    0.80
  10  -2   9   -0.18    0.67
  10   2   9   -0.15    0.90
 -10   2  -9    0.81    0.92
 -11   2  -9   -0.09    1.05
  11  -2   9   -0.44    1.08
  11   2   9    2.10    1.28
  11  -2   9    0.45    0.72
  12  -2   9    2.59    1.22
 -12   2  -9    0.79    0.94
  12   2   9    0.03    1.09
  12  -2   9    0.61    0.91
  13  -2   9   -0.73    0.67
  13  -2   9   -0.53    0.66
  13   2   9    0.44    1.09
  13  -2   9    0.07    0.52
  13  -2   9   -0.34    0.71
 -13   2  -9   -0.38    1.33
  14   3  -9    0.57    0.70
  14   3  -9    0.50    0.56
  14   3  -9    0.07    0.37
  14   3  -9   -0.43    0.51
  14   3  -9   -0.68    0.78
  14  -3  -9    0.44    1.09
 -14   3   9    0.21    1.40
  13   3  -9    1.49    0.64
  13   3  -9    1.63    0.66
  13  -3  -9    1.86    0.99
  13   3  -9    1.63    0.93
 -13   3   9    2.34    1.23
  12   3  -9    0.20    0.61
  12   3  -9    0.07    0.66
  12  -3  -9    0.35    0.91
  12   3  -9   -0.76    1.01
 -12   3   9    0.00    1.11
  11   3  -9   -0.23    0.46
  11   3  -9    0.73    0.69
  11  -3  -9    0.20    0.90
 -11   3   9    0.25    0.82
  11   3  -9    0.44    0.48
  10   3  -9   -0.18    0.46
 -10   3   9    0.56    0.76
  10  -3  -9   -1.05    0.89
  10   3  -9    0.10    0.49
  10   3  -9    0.61    0.67
   9   3  -9    4.45    0.67
   9   3  -9    3.51    0.41
  -9   3   9    5.10    0.99
   9  -3  -9    4.13    0.76
   9   3  -9    4.37    0.43
  -8   3   9    0.47    0.90
   8   3  -9    0.73    0.31
   8  -3  -9    0.33    0.73
   8   3  -9    0.23    0.55
   8   3  -9    1.42    0.38
  -7   3   9   10.01    0.81
   7  -3  -9   12.01    0.78
   7   3  -9   11.16    0.33
   7   3  -9   11.81    0.33
   7   3  -9   12.19    0.77
   6   3  -9    0.09    0.24
   6  -3  -9   -0.63    0.66
   6   3  -9   -1.06    0.58
   6   3  -9    0.02    0.24
  -6   3   9    0.65    0.87
   5   3  -9    2.90    0.81
   5   3  -9    2.15    0.22
   5  -3  -9    3.27    0.67
   5   3  -9    1.57    0.19
  -5   3   9    1.04    0.93
   4  -3  -9    2.73    0.81
   4   3  -9    3.08    0.21
   4   3  -9    3.49    0.25
  -4   3   9    0.50    0.82
   4   3  -9    1.79    0.78
   3  -3  -9   -0.98    0.79
  -3   3   9    0.27    0.83
   3   3  -9    0.13    0.60
   3   3  -9    0.01    0.25
  -2  -3   9    0.65    0.29
   2  -3  -9    0.94    0.60
  -2   3   9    0.62    0.75
   2   3  -9    0.98    0.81
   2   3  -9    0.68    0.29
  -2  -3   9    1.00    0.80
   1  -3  -9   48.86    1.02
  -1  -3   9   49.08    0.56
  -1   3   9   47.97    0.93
   1   3  -9   48.43    1.01
  -1  -3   9   49.47    0.99
   1   3  -9   46.81    0.58
   0   3  -9   63.61    0.68
   0   3   9   57.81    1.19
   0  -3   9   59.87    0.66
   0   3  -9   59.08    1.20
   0  -3   9   61.04    1.20
   0  -3  -9   60.59    1.01
   1  -3   9    1.42    0.64
  -1   3  -9    1.81    0.50
  -1   3  -9    1.56    0.84
   1   3   9    3.32    0.83
   1  -3   9    1.54    0.50
   2  -3   9    5.53    0.43
   2   3   9    6.17    0.86
  -2   3  -9    6.77    0.62
   2  -3   9    6.00    0.68
   3   3   9    2.83    0.92
  -3   3  -9    1.45    0.67
  -3  -3  -9    2.39    0.29
   3  -3   9    1.82    0.64
   3  -3   9    1.11    0.67
   4   3   9    0.00    0.70
  -4   3  -9   -0.33    0.64
   4  -3   9    0.78    0.76
   4  -3   9    0.59    0.67
   5   3   9    0.53    1.00
  -5   3  -9    0.07    0.71
   5  -3   9    1.56    0.78
   5  -3   9    1.69    0.71
   6   3   9   -0.07    0.77
  -6   3  -9    1.13    0.76
   6  -3   9    0.49    0.59
   6  -3   9   -0.42    0.83
   7  -3   9    4.99    0.94
   7   3   9    6.30    1.12
   7   3   9    7.12    0.86
   7  -3   9    4.80    0.85
  -7   3  -9    5.20    0.89
   8  -3   9    0.42    1.07
   8   3   9   -0.12    1.01
   8   3   9    0.35    1.03
   8  -3   9    0.11    0.89
  -8   3  -9    2.50    0.96
   9   3   9    0.40    0.91
   9  -3   9   -0.15    0.81
  -9   3  -9    1.14    1.14
   9   3   9    0.47    1.10
   9  -3   9    0.15    0.79
  10   3   9    0.42    1.01
  10  -3   9   -1.47    1.08
 -10   3  -9   -0.44    1.26
  10   3   9    0.28    1.01
  10  -3   9    0.57    0.96
  11   3   9   -0.24    1.06
  11  -3   9   -0.81    1.04
  11  -3   9    0.48    0.95
 -11   3  -9   -1.45    1.45
  11   3   9    0.69    1.12
  12   4  -9   -0.47    0.58
  12   4  -9   -0.22    0.94
  12  -4  -9    0.26    1.19
 -12   4   9   -1.18    1.01
  12   4  -9    0.02    0.62
  11   4  -9   -0.07    0.58
  11  -4  -9   -0.79    1.18
 -11   4   9    0.02    1.01
  11   4  -9    0.12    0.76
  11   4  -9    0.25    0.53
  10   4  -9    9.61    0.63
 -10   4   9    7.72    1.06
  10  -4  -9    8.49    0.98
  10   4  -9    7.43    0.62
  10   4  -9    8.41    0.87
   9   4  -9    1.78    0.49
  -9   4   9    0.65    1.22
   9  -4  -9    1.73    0.86
   9   4  -9    1.97    0.49
   9   4  -9    1.37    0.74
  -8   4   9   -0.33    0.86
   8  -4  -9   -0.18    1.04
   8   4  -9   -0.25    0.45
   8   4  -9    0.03    0.44
   8   4  -9   -1.08    0.91
  -7   4   9    0.37    1.17
   7  -4  -9    3.75    1.27
   7   4  -9    0.91    0.72
   7   4  -9    0.44    0.42
   7   4  -9    0.12    0.38
   6  -4  -9    1.22    1.07
   6   4  -9    0.64    0.65
   6   4  -9    1.33    0.39
   6   4  -9    0.85    0.37
  -6   4   9    1.06    1.20
   5   4  -9    9.44    0.43
   5  -4  -9    7.75    0.85
   5   4  -9    9.08    0.38
   5   4  -9    8.09    0.93
  -5   4   9    8.70    1.09
   4  -4  -9   -0.35    0.71
   4   4  -9    0.14    0.44
   4   4  -9   -0.19    0.70
  -4   4   9    0.54    0.80
   3  -4  -9    6.84    0.77
   3   4  -9    7.65    0.47
   3   4  -9    8.47    0.95
  -3   4   9    6.29    0.85
  -3  -4   9    8.61    0.98
  -2  -4   9    4.13    0.39
   2  -4  -9    4.08    1.00
   2   4  -9    4.04    0.47
  -2   4   9    3.98    0.81
  -2  -4   9    4.55    0.78
   2   4  -9    2.13    0.94
   1  -4  -9    0.05    0.75
  -1  -4   9    0.31    0.46
   1   4  -9    1.69    0.94
  -1   4   9   -0.45    0.99
   1   4  -9    0.25    0.45
  -1  -4   9    0.64    0.67
   0  -4   9    0.11    0.51
   0   4   9   -0.32    0.79
   0   4  -9    0.91    0.54
   0  -4   9    0.94    0.68
   0  -4  -9   -0.18    0.89
   1  -4   9    4.24    0.48
   1   4   9    3.11    0.79
   1  -4   9    4.02    0.74
  -1   4  -9    5.61    0.66
   2   4   9   11.43    0.88
   2  -4   9    9.40    0.69
  -2  -4  -9    9.49    0.51
   2  -4   9    9.57    1.00
  -2   4  -9   11.98    0.80
  -3   4  -9   13.11    0.80
   3   4   9   13.41    0.90
   3  -4   9   13.99    0.83
  -3  -4  -9   10.75    0.44
   3  -4   9   14.94    0.94
  -4   4  -9   11.12    0.73
   4   4   9   14.93    0.91
   4  -4   9   12.02    0.67
   4  -4   9   11.62    0.98
  -4  -4  -9   11.17    0.35
   5   4   9    5.22    0.87
  -5   4  -9    1.29    0.96
   5  -4   9    2.81    0.97
   5  -4   9    4.28    1.07
   6   4   9   -1.09    1.17
  -6   4  -9    0.63    0.72
   6  -4   9    0.34    0.71
   6  -4   9    0.50    0.81
   7   4   9   -0.18    0.95
  -7   4  -9   -0.46    0.98
   7  -4   9    0.76    0.99
   7  -4   9   -0.68    0.95
   8   4   9   -0.67    1.38
   8   4   9   -0.13    1.23
  -8   4  -9   -0.76    1.02
   8  -4   9    0.61    0.93
   8  -4   9    0.07    0.83
   9   4   9    0.22    1.34
   9   4   9    0.50    1.55
  -9   4  -9    0.67    0.91
   9  -4   9    0.44    0.94
   9  -4   9    0.20    1.18
  10   4   9    1.67    1.41
  10   4   9    2.31    1.42
  10  -4   9    0.44    1.17
  10  -4   9   -0.21    0.72
  10  -4   9    0.02    0.71
 -10   4  -9   -0.24    0.70
 -10   4  -9    0.73    0.74
  -9   5   9    1.64    1.38
   9  -5  -9    0.32    1.35
   9   5  -9    0.48    0.55
   9   5  -9    0.78    0.84
   9   5  -9   -0.20    0.54
  -8   5   9   -1.31    1.36
   8  -5  -9   -0.45    1.47
   8   5  -9   -0.43    0.80
   8   5  -9    0.19    0.53
   8   5  -9   -0.26    0.49
  -7   5   9    0.23    1.33
   7  -5  -9    1.30    1.09
   7   5  -9    2.07    1.00
   7   5  -9    0.60    0.55
   7   5  -9    0.12    0.56
   6  -5  -9    0.12    1.25
   6   5  -9    0.86    0.81
   6   5  -9    0.63    0.54
  -6   5   9    0.61    1.30
   6   5  -9    1.18    0.58
   5   5  -9    4.26    0.59
   5  -5  -9    1.29    1.01
   5   5  -9    3.30    1.04
  -5   5   9    2.42    1.08
   4  -5  -9   -0.44    0.92
   4   5  -9   -0.26    0.49
  -4   5   9    0.23    0.94
   3  -5  -9   -1.05    1.26
   3   5  -9    0.19    0.52
  -3   5   9   -0.73    0.92
  -3  -5   9    0.00    0.83
   2  -5  -9    1.25    0.89
   2   5  -9    1.11    0.60
  -2   5   9    1.88    0.89
  -2  -5   9    1.51    1.14
  -2  -5   9    0.61    0.58
   1  -5  -9   -0.32    0.89
  -1  -5   9    0.08    0.55
   1   5  -9   -0.48    0.59
  -1   5   9   -0.31    0.91
  -1  -5   9    0.15    1.03
   0  -5   9    1.24    0.63
   0  -5  -9    0.35    0.77
   0   5   9    0.24    0.92
   0   5  -9    0.62    0.73
   0  -5   9    0.87    1.15
   0  -5  -9    1.65    0.92
   1  -5   9    1.21    0.78
   1   5   9    2.21    1.11
  -1   5  -9    1.02    0.71
   1  -5   9    0.96    1.00
   2  -5   9   -0.87    0.77
   2   5   9    0.74    0.97
  -2  -5  -9   -0.48    0.56
  -2   5  -9   -0.80    0.69
   2  -5   9   -0.39    1.11
   3  -5   9    1.14    0.79
   3   5   9    0.09    0.96
  -3  -5  -9   -0.31    0.56
   3  -5   9   -0.14    1.27
  -3   5  -9   -0.71    0.76
  -4   5  -9    0.46    0.97
   4   5   9    0.57    0.99
   4  -5   9   -0.16    0.71
   4  -5   9    0.04    0.98
  -4  -5  -9   -0.35    0.42
  -5   5  -9    0.70    0.93
   5   5   9    0.56    1.35
   5  -5   9    2.49    0.89
   5  -5   9    0.90    1.29
  -6   5  -9    0.45    0.96
   6   5   9    0.26    1.12
   6  -5   9    0.45    0.98
   6  -5   9    0.23    1.07
   7   5   9    2.14    1.15
  -7   5  -9    0.70    0.96
   7  -5   9   -0.65    0.54
   7  -5   9   -0.67    0.55
   7  -5   9    0.65    1.01
   2  -6  -9    0.86    1.27
  -2   6   9   -0.28    1.09
   2  -6  -9    0.13    0.55
   2   6  -9    0.30    0.37
   2   6  -9    0.30    0.53
   2  -6  -9    0.35    0.58
  -2  -6   9    0.59    1.14
  -1  -6   9    0.05    0.38
  -1  -6   9   -0.56    0.52
   1   6  -9    0.16    0.38
   1   6  -9   -0.52    0.53
   1  -6  -9   -0.56    0.52
   1  -6  -9    0.28    0.73
  -1   6   9    0.82    1.59
  -1  -6   9   -0.32    0.95
   1  -6  -9   -0.88    1.09
   0  -6   9   -0.31    0.73
   0   6  -9    0.21    0.41
   0   6  -9   -0.09    0.60
   0  -6  -9    0.56    0.51
   0   6   9   -1.12    1.31
   0  -6  -9    0.13    0.48
   0  -6   9    1.45    1.24
 -16   0  10    0.05    1.19
  16   0 -10    0.18    1.04
 -15   0  10   -0.70    0.84
  15   0 -10    0.12    0.73
 -14   0  10    0.81    0.84
  14   0 -10    1.37    0.88
 -13   0  10    1.53    0.74
  13   0 -10    1.50    0.75
  12   0 -10    1.71    0.79
 -12   0  10    2.12    0.76
 -11   0  10    0.27    0.50
  11   0 -10    0.87    0.63
 -10   0  10    0.07    0.48
  10   0 -10    0.13    0.63
   9   0 -10   -1.67    0.52
   8   0 -10    0.81    0.39
   7   0 -10    4.76    0.46
   6   0 -10    0.13    0.37
  -6   0  10    0.13    0.38
  -5   0  10    2.96    0.36
   5   0 -10    3.25    0.32
   4   0 -10    0.57    0.29
  -4   0  10   -0.01    0.29
  -3   0  10   19.86    0.37
   1   0 -10   35.64    0.65
   0   0  10  129.15    0.81
   0   0 -10  117.82    0.91
   1   0  10    0.36    0.46
  -1   0 -10    0.34    0.32
   2   0  10    0.45    0.37
  -2   0 -10   -0.19    0.43
   3   0  10   12.85    0.63
  -3   0 -10   12.03    0.40
  -4   0 -10    7.74    0.43
   4   0  10    6.79    0.51
   5   0  10    1.27    0.72
   6   0  10   85.46    1.20
   6   0  10   84.37    0.76
   7   0  10   15.71    1.00
   7   0  10   13.79    0.43
   8   0  10  177.81    1.75
   8   0  10  174.25    1.06
   9   0  10    5.61    1.06
   9   0  10    6.43    0.47
  10   0  10    2.12    0.87
  10   0  10    2.95    0.51
  11   0  10   -0.13    0.44
  11   0  10    0.19    1.06
  12   0  10   -1.49    1.00
  12   0  10    0.18    0.37
  13   0  10   -0.03    1.43
  13   0  10   -0.12    0.33
  15  -1 -10    0.63    1.16
 -15   1  10    0.50    1.00
  15   1 -10    1.91    0.82
 -14   1  10   -0.61    0.91
  14  -1 -10   -0.08    0.76
  14   1 -10    0.14    0.82
 -13  -1  10    0.03    0.62
 -13   1  10    1.35    0.66
  13  -1 -10    0.01    0.85
  13   1 -10   -0.16    0.72
 -12   1  10    0.67    0.77
  12  -1 -10   -0.14    0.60
  12   1 -10   -0.02    0.59
  11  -1 -10    5.51    0.79
  11   1 -10    3.89    0.57
 -11   1  10    3.60    0.74
  10  -1 -10    3.48    0.58
 -10  -1  10    3.43    0.43
 -10   1  10    4.27    0.76
  10   1 -10    3.59    0.46
   9  -1 -10    8.41    0.56
  -9   1  10    8.83    0.57
  -9  -1  10    9.65    0.41
   9   1 -10    9.78    0.45
  -8   1  10   18.98    0.79
   8  -1 -10   19.68    0.58
  -8  -1  10   20.94    0.45
   8   1 -10   19.20    0.45
  -7   1  10    4.57    0.68
   7  -1 -10    3.70    0.44
   7   1 -10    4.30    0.31
  -7  -1  10    4.81    0.30
  -6   1  10   -0.39    0.60
   6   1 -10    0.13    0.16
   6  -1 -10    0.11    0.38
   5  -1 -10    0.36    0.36
  -5   1  10    0.58    0.57
   5   1 -10   -0.55    0.52
  -4   1  10   15.92    0.47
   4  -1 -10   17.37    0.46
   4   1 -10   15.75    0.62
   3  -1 -10    0.24    0.49
  -3   1  10    0.19    0.49
   3   1 -10    0.30    0.47
   2  -1 -10   26.01    0.50
  -2   1  10   24.66    0.50
  -2  -1  10   23.27    0.19
  -2  -1  10   26.31    0.21
   2   1 -10   25.06    0.61
  -1  -1  10    0.06    0.20
  -1   1  10   -0.28    0.36
   1   1 -10   -0.09    0.52
  -1  -1  10    0.13    0.23
   0  -1  10    6.45    0.33
   0   1  10    6.53    0.55
   0   1 -10    9.08    0.52
   1  -1  10    6.23    0.42
   1   1  10    5.58    0.44
  -1   1 -10    5.80    0.41
  -1  -1 -10    2.63    0.30
   2  -1  10   11.20    0.54
   2   1  10   11.06    0.49
  -2   1 -10    8.56    0.44
  -2  -1 -10   12.01    0.40
   2  -1  10   10.54    0.56
  -3   1 -10   -0.06    0.49
   3   1  10    0.47    0.47
  -3  -1 -10    1.11    0.30
   3  -1  10    0.32    0.56
   3  -1  10    0.33    0.42
   3   1  10    1.05    0.45
   4   1  10  106.64    1.16
  -4  -1 -10  105.06    0.62
   4  -1  10  103.73    0.94
   4  -1  10  100.67    0.97
  -5   1 -10    4.09    0.70
   5   1  10    4.24    0.64
   5  -1  10    4.13    0.44
   5  -1  10    4.49    0.75
   6   1  10    5.78    0.74
  -6   1 -10    4.66    0.56
   6  -1  10    4.78    0.59
   6  -1  10    3.69    0.64
  -7   1 -10    5.93    0.61
   7  -1  10    5.21    0.78
   7  -1  10    5.96    0.65
   7   1  10    5.84    0.72
  -8   1 -10   -0.07    0.59
   8  -1  10    1.07    0.63
   8   1  10    0.23    0.91
   8  -1  10    0.30    0.43
   9  -1  10    2.78    0.94
   9   1  10    0.86    1.12
   9  -1  10    3.37    0.58
  -9   1 -10    1.14    0.99
  10   1  10    0.13    0.91
  10  -1  10    0.56    0.80
  10  -1  10   -0.11    0.54
 -10   1 -10    0.23    0.81
  11   1  10    0.34    0.94
  11  -1  10    0.76    1.11
  11  -1  10    0.35    0.63
  12   1  10    2.01    1.14
  12  -1  10    0.76    1.26
  12  -1  10    0.40    0.71
  13   1  10    0.46    1.32
  13  -1  10    0.50    1.03
  13  -1  10    0.62    0.70
  15   2 -10   -0.54    0.69
 -15   2  10   -1.05    1.03
  15  -2 -10   -0.54    1.18
  15   2 -10   -0.04    0.61
  15   2 -10    0.17    0.57
  14   2 -10    0.56    0.68
 -14   2  10    1.04    0.94
  14  -2 -10    1.38    1.02
  14   2 -10    2.54    1.10
  13   2 -10    2.03    0.65
  13  -2 -10    1.05    1.06
  13   2 -10    0.83    1.01
 -13   2  10    3.21    0.93
  12   2 -10    7.47    0.60
  12  -2 -10    7.77    1.05
 -12   2  10    4.89    1.03
  12   2 -10    4.87    1.05
  11   2 -10    0.02    0.49
  11  -2 -10    0.17    0.88
 -11   2  10    0.09    0.75
  11   2 -10   -0.18    0.70
  10   2 -10    3.63    0.47
 -10   2  10    3.27    0.70
  10  -2 -10    3.11    0.90
  10   2 -10    2.83    0.86
   9   2 -10    0.00    0.37
  -9   2  10   -0.78    0.80
   9  -2 -10   -0.27    0.78
   9   2 -10    0.09    0.76
   9   2 -10    0.69    0.30
   8   2 -10    1.61    0.23
  -8   2  10    1.41    0.62
   8  -2 -10    1.47    0.75
   8   2 -10    2.75    0.78
   8   2 -10    1.59    0.27
  -7   2  10   -0.32    0.77
   7  -2 -10    0.05    0.71
   7   2 -10   -0.89    0.60
   6  -2 -10   10.94    0.58
   6   2 -10   13.18    0.79
  -6   2  10   11.29    0.63
   5  -2 -10   -0.42    0.64
  -5   2  10    0.83    0.49
   5   2 -10    0.37    0.76
   4  -2 -10    5.43    0.50
   4   2 -10    7.58    0.84
  -4   2  10    5.50    0.64
   3  -2 -10   16.68    0.68
  -3   2  10   15.10    0.58
   3   2 -10   14.82    0.64
   2  -2 -10    6.07    0.49
  -2   2  10    7.72    0.53
   2   2 -10    8.44    0.80
  -1  -2  10    1.57    0.21
  -1   2  10    0.64    0.61
   1   2 -10    2.24    0.52
  -1  -2  10    1.45    0.55
   1  -2 -10    2.52    0.60
   0   2  10    0.61    0.48
   0   2 -10    0.49    0.47
   0   2 -10    0.04    0.31
   0  -2  10   -0.42    0.33
   0  -2  10    0.34    0.50
   1  -2  10    0.20    0.44
   1   2  10    0.84    0.51
  -1   2 -10   -0.34    0.50
   1  -2  10    1.16    0.49
  -1   2 -10    1.00    0.40
   2   2  10    4.12    0.57
   2  -2  10    3.44    0.41
  -2   2 -10    3.98    0.67
  -2   2 -10    4.80    0.51
   2  -2  10    4.41    0.56
   3   2  10    1.56    0.61
   3  -2  10    1.16    0.58
  -3   2 -10    1.30    0.58
   3  -2  10    1.91    0.65
  -3  -2 -10    1.13    0.26
   4   2  10    0.41    0.78
   4  -2  10    0.45    0.46
  -4   2 -10    1.25    0.62
   4  -2  10   -0.27    0.46
   5   2  10   -0.75    0.64
   5  -2  10    0.06    0.66
   5   2  10   -0.35    0.65
  -5   2 -10   -0.50    0.61
   5  -2  10    1.31    0.69
   6   2  10    1.01    0.89
   6  -2  10    0.07    0.56
   6   2  10   -0.43    0.66
  -6   2 -10   -0.92    0.66
   6  -2  10    0.78    0.69
   7  -2  10    1.14    0.66
  -7   2 -10    1.57    0.64
   7  -2  10    1.32    0.55
   7   2  10    1.94    0.77
   7   2  10    0.97    0.90
   8  -2  10    2.02    0.94
   8   2  10    0.09    0.82
   8  -2  10    1.05    0.70
  -8   2 -10   -0.02    0.69
   9   2  10    4.72    0.91
  -9   2 -10    4.76    0.96
   9  -2  10    4.06    0.79
   9  -2  10    4.89    0.67
  10  -2  10    0.53    1.21
 -10   2 -10    0.12    1.04
  10  -2  10    1.05    0.95
  10   2  10    0.40    1.11
  11  -2  10    0.16    1.33
 -11   2 -10    0.40    0.95
  11   2  10    0.07    1.04
  11  -2  10   -0.20    0.94
 -12   2 -10    0.81    1.47
  12  -2  10    0.19    1.42
  12   2  10    0.33    1.07
  12  -2  10   -0.62    0.97
  14   3 -10   -0.22    0.71
  14   3 -10   -0.52    0.70
  14  -3 -10    0.43    1.25
  14   3 -10    0.31    0.75
 -14   3  10    0.48    1.53
  13   3 -10    0.07    0.63
  13   3 -10   -0.05    0.31
  13   3 -10   -0.03    0.53
  13  -3 -10   -1.06    1.21
 -13   3  10    1.67    1.41
  13   3 -10    0.17    0.82
  12   3 -10    0.70    0.59
  12   3 -10    0.98    0.53
  12  -3 -10    1.25    0.91
 -12   3  10    0.80    0.95
  12   3 -10    1.80    0.97
  11   3 -10    0.09    0.47
  11   3 -10    0.16    0.46
  11  -3 -10    0.82    1.02
 -11   3  10    0.21    1.08
  11   3 -10   -0.57    0.72
  10   3 -10    0.61    0.41
 -10   3  10    0.58    0.78
  10   3 -10    1.22    0.37
  10  -3 -10    0.95    0.91
  10   3 -10    0.89    0.71
   9   3 -10    0.67    0.68
  -9   3  10    0.54    0.73
   9   3 -10    0.16    0.31
   9  -3 -10    0.02    0.79
   9   3 -10    0.69    0.35
  -8   3  10   10.39    0.83
   8  -3 -10    9.68    0.75
   8   3 -10   10.58    0.29
   8   3 -10    9.39    0.25
   8   3 -10   10.90    0.99
  -7   3  10    3.93    0.92
   7  -3 -10    2.05    0.83
   7   3 -10    0.98    0.92
   6  -3 -10    4.09    0.67
  -6   3  10    2.81    0.72
   6   3 -10    4.56    0.81
   5  -3 -10    1.33    0.66
   5   3 -10    2.21    0.61
  -5   3  10    3.35    0.96
   4  -3 -10   11.01    0.73
  -4   3  10    7.43    0.90
   4   3 -10    7.87    0.71
   3  -3 -10    1.26    0.79
  -3   3  10    0.43    0.68
   3   3 -10    1.03    0.65
  -2  -3  10    3.43    0.24
   2  -3 -10    3.82    0.81
  -2   3  10    4.13    0.67
   2   3 -10    3.48    0.26
   2   3 -10    3.74    0.80
  -2  -3  10    4.93    0.89
   1  -3 -10    2.76    0.64
  -1  -3  10    1.17    0.32
  -1   3  10    1.43    0.88
   1   3 -10    1.50    0.31
   1   3 -10    1.11    0.83
  -1  -3  10    0.72    0.64
   0   3  10   81.63    1.16
   0  -3  10   80.94    0.71
   0   3 -10   86.00    0.74
   0   3 -10   75.31    1.29
   0  -3  10   79.53    1.16
   0  -3 -10   75.94    1.17
   1   3  10   17.14    0.93
  -1   3 -10   15.91    0.53
  -1   3 -10   14.71    0.96
   1  -3  10   16.35    0.54
   1  -3  10   15.33    0.76
   2   3  10    3.09    0.67
  -2   3 -10    3.42    0.52
   2  -3  10    1.66    0.52
   2  -3  10    2.55    0.64
   3   3  10    0.28    0.66
  -3   3 -10   -0.25    0.64
   3  -3  10   -0.05    0.83
   3  -3  10   -0.37    0.63
   4   3  10    3.10    0.91
  -4   3 -10    0.91    0.55
   4  -3  10    1.60    0.67
   4  -3  10    1.70    0.69
   5   3  10    1.85    0.76
  -5   3 -10    3.01    0.73
   5  -3  10    3.44    0.67
   5  -3  10    1.30    0.62
   6   3  10    6.56    1.08
   6  -3  10    6.21    0.91
  -6   3 -10    4.61    0.66
   6  -3  10    7.02    0.72
   7  -3  10    8.15    0.89
   7   3  10    6.76    1.02
  -7   3 -10    7.24    0.98
   7  -3  10    6.85    0.96
   7   3  10    8.16    0.87
   8  -3  10    0.63    0.78
   8   3  10   -0.24    1.20
   8   3  10   -0.75    0.88
  -8   3 -10   -0.83    0.73
   8  -3  10    0.80    1.06
   9   3  10   -0.29    0.91
   9  -3  10    1.40    1.18
  -9   3 -10    0.14    0.87
   9   3  10   -0.13    0.90
   9  -3  10    1.23    1.00
  10   3  10    0.00    1.03
  10  -3  10   -0.93    1.14
  10   3  10   -0.14    1.23
 -10   3 -10   -0.94    1.23
  10  -3  10   -0.38    1.08
  11   3  10    1.84    1.06
  11  -3  10    2.46    1.58
  11  -3  10   -1.08    0.96
 -11   3 -10    1.13    1.32
  11   3  10   -0.74    0.76
  11   3  10   -0.21    1.06
  12   4 -10   -0.69    0.50
  12  -4 -10   -0.90    0.96
  12   4 -10   -0.24    0.50
 -12   4  10   -0.29    0.98
  12   4 -10   -0.22    0.56
  12   4 -10    0.05    0.55
  11  -4 -10   -0.81    1.16
 -11   4  10    1.01    0.99
  11   4 -10   -0.03    0.40
  11   4 -10    0.06    0.41
  11   4 -10   -0.18    1.10
 -10   4  10   -0.49    0.96
  10  -4 -10    1.03    1.12
  10   4 -10    0.58    0.44
  10   4 -10    1.12    0.44
  10   4 -10    1.11    0.95
  -9   4  10    1.30    1.25
   9  -4 -10    0.64    0.86
   9   4 -10    0.16    0.38
   9   4 -10    0.38    1.06
   9   4 -10    0.10    0.31
   8   4 -10   -0.05    0.33
  -8   4  10   -0.66    0.91
   8  -4 -10   -0.04    1.08
   8   4 -10    0.17    0.75
   8   4 -10   -0.01    0.34
   7   4 -10    0.37    0.31
  -7   4  10   -0.46    1.10
   7   4 -10    0.07    0.30
   7  -4 -10    0.41    0.82
   7   4 -10   -0.69    0.96
   6   4 -10    0.44    0.29
   6  -4 -10    1.49    1.01
   6   4 -10    1.60    0.84
   6   4 -10    1.19    0.28
  -6   4  10    1.12    1.20
   5  -4 -10    0.33    0.80
   5   4 -10    0.26    0.30
   5   4 -10   -1.73    0.99
   5   4 -10    0.28    0.29
  -5   4  10    0.31    0.86
   4  -4 -10    2.32    1.12
   4   4 -10    1.58    0.33
   4   4 -10    1.47    0.74
  -4   4  10    1.65    0.87
   3  -4 -10    2.05    0.97
   3   4 -10    1.07    1.05
   3   4 -10    3.60    0.35
  -3   4  10    2.22    0.83
  -3  -4  10    2.25    1.04
  -2  -4  10    0.86    0.40
   2  -4 -10    0.15    0.78
   2   4 -10    0.89    1.01
  -2   4  10   -1.15    1.04
   2   4 -10    1.19    0.45
  -2  -4  10    1.31    0.76
   1  -4 -10    0.76    0.76
  -1  -4  10    0.33    0.44
  -1   4  10    1.21    0.73
   1   4 -10    1.02    0.97
  -1  -4  10    1.43    1.00
   1   4 -10    0.86    0.54
   0  -4  10    1.47    0.48
   0   4  10    2.46    0.96
   0  -4  10    0.21    1.03
   0  -4 -10    1.89    0.94
   0   4 -10    1.32    0.58
  -1   4 -10   -0.37    0.58
   1  -4  10    0.39    0.49
   1   4  10    0.78    1.05
   1  -4  10    1.19    0.90
  -2   4 -10    7.06    0.76
   2   4  10    7.27    0.85
   2  -4  10    8.10    0.71
  -2  -4 -10    6.64    0.46
   2  -4  10    6.49    0.82
  -3   4 -10    1.22    0.74
   3   4  10    1.10    0.95
   3  -4  10    0.95    0.55
  -3  -4 -10    0.26    0.36
   3  -4  10    1.97    0.79
   4   4  10   24.15    1.03
  -4   4 -10   23.45    0.92
   4  -4  10   23.46    0.95
   4  -4  10   19.84    1.15
  -4  -4 -10   20.41    0.33
   5   4  10    0.75    1.06
  -5   4 -10    0.05    0.71
   5  -4  10   -0.49    0.66
   5  -4  10   -0.20    1.03
   6   4  10    0.72    0.89
  -6   4 -10   -0.53    0.73
   6  -4  10    0.02    0.89
   6  -4  10    0.12    0.87
   7   4  10    1.06    1.21
   7   4  10   -0.69    1.24
  -7   4 -10   -0.67    0.83
   7  -4  10    1.27    0.86
   7  -4  10   -0.57    0.95
   8   4  10    0.63    1.05
   8  -4  10   -0.50    0.95
  -8   4 -10   -0.09    0.86
   8  -4  10   -0.24    1.01
   8   4  10    1.38    1.29
   9   4  10   -0.23    0.76
   9   4  10   -0.34    0.76
   9   4  10    2.02    1.27
   9  -4  10   -1.54    1.46
   9  -4  10   -0.26    1.29
  -9   4 -10    0.23    0.94
   9   5 -10    0.05    0.37
  -9   5  10   -1.34    1.63
   9  -5 -10    0.04    0.77
   9  -5 -10    0.11    1.07
   9   5 -10    0.48    0.94
   9   5 -10    0.59    0.47
  -8   5  10   -0.04    1.62
   8  -5 -10    0.62    1.37
   8   5 -10    0.44    0.41
   8   5 -10    0.08    0.92
   8   5 -10   -0.24    0.39
  -7   5  10    0.28    1.50
   7   5 -10    0.08    0.41
   7  -5 -10    0.89    1.03
   7   5 -10    0.71    1.08
   7   5 -10    0.39    0.39
   6  -5 -10    0.57    1.00
   6   5 -10    0.65    0.46
   6   5 -10    1.38    0.93
   6   5 -10    1.00    0.39
  -6   5  10    0.46    1.28
   5  -5 -10    6.80    1.06
   5   5 -10    6.38    0.52
   5   5 -10    6.18    0.49
   5   5 -10    6.05    1.15
  -5   5  10    7.86    1.35
   4  -5 -10    0.67    0.96
   4   5 -10    2.12    0.53
   4   5 -10   -0.11    1.17
  -4   5  10    1.68    1.02
   3  -5 -10    0.45    1.34
   3   5 -10   -0.09    0.55
  -3   5  10   -0.15    1.00
  -3  -5  10    0.83    1.04
   2  -5 -10   -0.06    0.90
   2   5 -10   -0.17    0.58
  -2   5  10    1.41    1.16
  -2  -5  10   -0.94    1.15
  -2  -5  10    0.39    0.52
  -1  -5  10    0.20    0.56
  -1   5  10    0.88    1.24
   1   5 -10    1.14    0.58
  -1  -5  10    0.37    1.27
   1  -5 -10    1.17    0.94
   0  -5  10    2.01    0.64
   0  -5 -10    2.53    0.69
   0   5  10    2.63    0.96
   0   5 -10    2.71    0.76
   0  -5  10    3.94    1.23
   1  -5  10    0.15    0.65
   1   5  10   -0.46    1.15
   1  -5  10    1.41    0.91
  -1   5 -10    0.33    0.68
  -2   5 -10    1.19    0.71
   2  -5  10    0.74    0.78
   2   5  10    2.34    0.98
  -2  -5 -10    0.22    0.63
   2  -5  10    2.28    1.01
  -3   5 -10    0.21    0.80
   3  -5  10    1.00    0.76
   3   5  10    1.19    1.04
  -3  -5 -10    0.07    0.51
   3  -5  10    0.56    1.02
  -4   5 -10    0.56    0.91
   4   5  10   -0.73    1.08
   4  -5  10    0.71    0.88
   4  -5  10   -0.41    1.33
  -4  -5 -10    0.17    0.29
  -5   5 -10   -0.09    1.12
   5   5  10   -0.41    1.33
   5  -5  10    0.62    0.78
   5  -5  10    0.27    1.11
   6   5  10   -0.45    1.27
  -6   5 -10    0.21    1.01
   6  -5  10   -0.13    0.56
   6  -5  10    0.54    0.57
   6  -5  10    0.17    0.73
   6  -5  10    0.07    1.03
  15  -1 -11    0.26    0.80
 -15   1  11   -0.50    0.97
  15   1 -11    0.90    0.90
 -14   1  11   -0.04    0.75
  14  -1 -11    0.56    0.99
  14   1 -11    0.10    0.78
 -13   1  11    2.85    0.75
  13  -1 -11    6.57    1.02
  13   1 -11    2.63    0.66
 -12   1  11    0.02    0.65
  12  -1 -11   -0.21    0.67
  12   1 -11   -0.60    0.60
 -12  -1  11   -0.23    0.48
 -11  -1  11   -0.43    0.47
  11  -1 -11    0.89    0.60
  11   1 -11    0.43    0.54
 -11   1  11    2.50    0.75
 -10  -1  11    7.05    0.41
  10  -1 -11    5.22    0.62
  10   1 -11    5.69    0.45
 -10   1  11    6.47    0.77
   9  -1 -11    0.86    0.59
  -9   1  11   -0.72    0.67
   9   1 -11   -0.03    0.35
  -9  -1  11   -0.57    0.33
  -8   1  11    3.11    0.69
   8  -1 -11    1.24    0.64
   8   1 -11    1.92    0.33
  -8  -1  11    2.65    0.28
  -7   1  11   -0.10    0.47
   7   1 -11    0.50    0.23
   7  -1 -11    0.70    0.57
  -7  -1  11    0.56    0.22
  -6   1  11    2.70    0.47
   6  -1 -11    1.63    0.41
   5  -1 -11    4.12    0.41
  -5   1  11    5.32    0.44
   5   1 -11    5.11    0.74
   4  -1 -11    8.46    0.57
  -4   1  11    8.92    0.59
   4   1 -11    9.68    0.80
   3  -1 -11   20.11    0.61
  -3   1  11   18.48    0.61
   3   1 -11   21.64    0.80
  -2   1  11    8.63    0.53
  -2  -1  11    7.74    0.19
  -2  -1  11    8.87    0.22
   2   1 -11    7.21    0.51
  -1  -1  11    1.21    0.27
  -1  -1  11    1.01    0.24
  -1   1  11    0.65    0.54
   1   1 -11    1.28    0.47
   0  -1  11   -0.43    0.37
   0   1  11    0.04    0.51
   0   1 -11    0.47    0.54
   1  -1  11    0.60    0.48
   1   1  11    0.60    0.55
  -1   1 -11    0.64    0.40
  -1  -1 -11    0.57    0.33
   2   1  11    2.99    0.65
   2  -1  11    3.17    0.53
  -2   1 -11    2.75    0.54
  -2  -1 -11    3.44    0.41
   3   1  11   13.74    0.73
   3  -1  11   14.86    0.64
  -3   1 -11   14.14    0.51
  -3  -1 -11   14.92    0.41
   3   1  11   17.22    0.77
   3  -1  11   13.58    0.67
   4   1  11   18.09    0.84
  -4  -1 -11   18.66    0.41
   4  -1  11   20.20    0.69
   4  -1  11   18.70    0.62
   5   1  11   56.56    1.04
   5  -1  11   51.46    0.87
   5  -1  11   53.57    0.99
   6   1  11    5.55    0.86
   6  -1  11    5.95    0.86
   6  -1  11    6.73    0.67
   7  -1  11   -0.34    0.65
   7  -1  11    0.48    0.61
   7   1  11   -0.01    0.84
   8   1  11    0.61    0.82
   8  -1  11    0.28    0.91
   8  -1  11    0.24    0.55
   9   1  11    3.89    0.90
   9  -1  11    3.45    0.95
   9  -1  11    3.40    0.58
  10   1  11    0.12    0.88
  10  -1  11    0.89    0.83
  10  -1  11    0.41    0.59
  11   1  11    4.82    1.07
  11  -1  11    3.99    1.29
  11  -1  11    3.10    0.67
  12   1  11    1.31    1.18
  12  -1  11    0.49    1.19
  12  -1  11    0.16    0.63
 -15   2  11   -0.04    1.17
  15  -2 -11    1.11    1.11
  15   2 -11    0.51    1.25
  15   2 -11   -0.34    0.38
  15   2 -11   -0.19    0.68
 -14   2  11   -0.58    1.19
  14  -2 -11    2.56    1.15
  14   2 -11    0.27    0.86
  14   2 -11    1.17    0.73
  13  -2 -11    0.35    0.99
  13   2 -11   -0.15    0.82
 -13   2  11   -0.94    1.06
  13   2 -11   -0.03    0.67
  12  -2 -11    3.83    0.78
 -12   2  11    3.44    1.00
  12   2 -11    3.61    0.82
  12   2 -11    4.85    0.57
  11  -2 -11    0.42    0.69
 -11   2  11   -0.11    0.72
  11   2 -11    0.62    0.98
  11   2 -11    0.35    0.49
 -10   2  11    2.33    0.68
  10  -2 -11    1.59    0.94
  10   2 -11    1.42    0.33
  10   2 -11    1.52    0.83
  10   2 -11    0.91    0.35
   9   2 -11    7.03    0.28
  -9   2  11    8.20    0.87
   9  -2 -11    6.93    0.76
   9   2 -11    6.43    0.28
   9   2 -11    7.48    0.98
  -8   2  11    0.55    0.77
   8  -2 -11    1.30    0.70
   8   2 -11    0.72    0.64
  -7   2  11    2.11    0.78
   7  -2 -11   -0.39    0.55
   7   2 -11   -0.27    0.59
   6  -2 -11   10.60    0.79
   6   2 -11   10.78    0.71
  -6   2  11    9.60    0.63
   5  -2 -11   16.12    0.78
  -5   2  11   17.24    0.65
   5   2 -11   16.01    0.75
   4  -2 -11   18.93    0.62
  -4   2  11   18.21    0.76
   4   2 -11   17.61    0.73
   3  -2 -11   80.74    0.96
  -3   2  11   79.60    1.05
   3   2 -11   76.66    1.23
   2  -2 -11   -0.22    0.59
  -2   2  11   -1.27    0.66
   2   2 -11    0.76    0.80
  -1   2  11    2.74    0.69
  -1  -2  11    3.46    0.24
   1   2 -11    2.73    0.60
   0   2  11   12.55    0.70
   0   2 -11   11.48    0.80
   0  -2  11   14.54    0.39
   0  -2  11   12.67    0.61
   1  -2  11   18.71    0.53
   1   2  11   18.21    0.78
  -1   2 -11   17.21    0.81
  -1   2 -11   16.55    0.47
   1  -2  11   17.05    0.79
   2   2  11    4.03    0.76
   2  -2  11    4.13    0.55
  -2   2 -11    1.89    0.52
  -2   2 -11    3.08    0.53
   2  -2  11    2.25    0.53
   3   2  11   14.49    0.72
  -3   2 -11   15.04    0.54
   3  -2  11   17.54    0.69
  -3   2 -11   13.56    0.77
  -3  -2 -11   16.29    0.36
   3  -2  11   17.08    0.75
   4   2  11    1.30    0.92
  -4   2 -11    0.36    0.62
   4  -2  11    0.66    0.53
  -4  -2 -11    0.79    0.12
   4  -2  11    0.44    0.54
   5   2  11   -0.48    0.89
  -5   2 -11    0.42    0.51
   5  -2  11    0.96    0.56
   5   2  11   -0.15    0.89
   5  -2  11    0.91    0.71
   6   2  11    0.56    0.68
   6   2  11    0.24    0.71
  -6   2 -11   -0.89    0.73
   6  -2  11    0.95    0.75
   6  -2  11    0.12    0.67
  -7   2 -11    0.44    0.63
   7  -2  11    1.02    0.84
   7   2  11    0.99    0.85
   7  -2  11    2.91    0.71
   7   2  11    0.73    0.82
   8  -2  11    1.97    0.78
   8   2  11   -0.93    1.09
  -8   2 -11   -0.24    0.98
   8  -2  11    0.51    0.65
   8   2  11   -0.17    0.84
   9   2  11    2.71    1.13
   9  -2  11    0.94    1.18
  -9   2 -11    2.14    1.15
   9  -2  11    3.99    0.94
   9   2  11    1.24    0.91
 -10   2 -11    1.15    1.19
  10  -2  11   -0.60    1.05
  10   2  11    0.22    1.02
  10  -2  11    0.32    0.70
  11  -2  11    0.48    1.24
 -11   2 -11    0.54    1.20
  11   2  11    0.86    1.10
  11  -2  11   -0.30    0.75
  12  -2  11    1.24    1.40
  12   2  11   -0.84    0.74
  12   2  11   -1.37    1.04
  12  -2  11   -0.13    0.87
 -12   2 -11    0.56    1.10
  13   3 -11    0.17    0.52
  13   3 -11    0.08    0.51
  13  -3 -11    0.19    1.37
 -13   3  11    0.30    1.44
  13   3 -11    1.23    0.85
  12   3 -11    0.08    0.47
  12   3 -11   -0.08    0.42
  12  -3 -11   -0.52    0.86
 -12   3  11   -0.08    1.08
  12   3 -11    0.22    0.97
  11   3 -11    0.19    0.38
  11   3 -11    0.02    0.35
  11  -3 -11   -0.61    1.02
 -11   3  11    0.56    0.89
  11   3 -11   -0.35    0.77
  10   3 -11    1.20    0.30
 -10   3  11    3.37    0.79
  10  -3 -11    1.79    0.75
  10   3 -11    0.67    0.28
  10   3 -11    1.18    0.71
  -9   3  11    0.26    0.76
   9   3 -11    0.22    0.66
   9  -3 -11   -0.96    0.88
  -8   3  11    1.06    0.73
   8  -3 -11    0.63    0.82
   8   3 -11    0.51    0.93
   7  -3 -11    2.23    0.81
   7   3 -11    1.52    0.96
  -7   3  11    2.45    0.85
   6  -3 -11    0.61    0.82
   6   3 -11   -1.16    0.87
  -6   3  11   -0.07    0.59
   5  -3 -11    0.98    0.82
   5   3 -11    0.01    0.65
  -5   3  11    0.50    0.87
   4  -3 -11   -0.38    0.64
   4   3 -11   -0.11    0.63
  -4   3  11   -0.48    0.68
   3  -3 -11    1.72    0.79
  -3   3  11    0.46    0.65
   3   3 -11    0.52    0.64
   2  -3 -11    1.37    0.86
  -2   3  11    1.70    0.89
   2   3 -11    0.96    0.63
  -1  -3  11   15.87    0.36
  -1   3  11   16.19    0.77
   1   3 -11   17.13    0.37
   1   3 -11   16.19    0.77
  -1  -3  11   14.88    0.98
   1  -3 -11   18.51    0.96
   0   3 -11   12.94    0.42
   0   3  11   12.62    0.77
   0  -3  11   12.60    0.42
   0   3 -11    9.69    0.73
   0  -3  11   12.83    0.75
  -1   3 -11   41.56    0.67
   1   3  11   40.45    1.14
  -1   3 -11   37.67    1.03
   1  -3  11   43.41    0.67
   1  -3  11   43.51    1.04
   2   3  11    0.06    0.65
   2  -3  11    0.02    0.49
   2  -3  11   -0.20    0.62
  -2   3 -11    0.11    0.49
  -3   3 -11    1.11    0.59
   3   3  11    0.20    0.88
   3  -3  11    1.07    0.81
   3  -3  11    0.89    0.63
  -4   3 -11    0.33    0.51
   4   3  11    0.67    0.70
   4  -3  11    1.20    0.92
   4  -3  11    0.93    0.53
   5   3  11    1.60    0.79
  -5   3 -11    1.15    0.57
   5  -3  11    1.12    0.81
   5  -3  11    0.56    0.74
   6  -3  11    1.62    0.96
   6   3  11   -0.34    1.10
  -6   3 -11    1.23    0.65
   6   3  11   -0.15    0.83
   6  -3  11    1.04    0.73
   7  -3  11    8.27    0.94
   7   3  11    8.36    1.11
  -7   3 -11    4.65    0.90
   7   3  11    9.56    0.99
   7  -3  11    7.61    0.84
   8  -3  11    1.26    1.11
   8   3  11    0.67    1.13
  -8   3 -11    0.18    0.98
   8  -3  11    0.27    0.81
   8   3  11   -0.17    0.99
   9   3  11   -0.21    1.01
   9  -3  11   -0.36    0.87
   9   3  11    0.92    1.25
  -9   3 -11   -0.54    0.82
   9  -3  11    0.04    1.14
  10   3  11   -0.55    1.04
  10  -3  11   -1.06    1.01
  10   3  11    0.01    1.27
  10  -3  11   -0.75    0.82
 -10   3 -11   -0.68    1.13
  11   4 -11    0.16    0.31
  11  -4 -11   -0.10    1.22
 -11   4  11    0.04    1.25
  11   4 -11   -0.07    0.32
  11   4 -11    1.64    0.88
  10   4 -11   -0.02    0.20
 -10   4  11    0.68    0.93
  10  -4 -11   -1.06    1.11
  10   4 -11    0.81    0.80
  10   4 -11    0.11    0.22
  -9   4  11    0.10    1.24
   9  -4 -11    0.33    1.24
   9   4 -11   -0.77    0.82
  -8   4  11   -0.38    0.89
   8  -4 -11   -0.22    0.83
   8   4 -11   -0.58    0.94
   7  -4 -11    0.17    0.83
   7   4 -11   -0.13    0.77
  -7   4  11   -1.00    1.23
   6  -4 -11   -0.02    0.80
   6   4 -11    0.87    0.74
  -6   4  11   -0.08    0.84
   5  -4 -11   -0.66    1.12
   5   4 -11   -0.26    0.76
  -5   4  11   -0.81    0.83
   4  -4 -11   -0.53    0.80
   4   4 -11    0.63    0.95
  -4   4  11    0.30    1.02
   3  -4 -11    1.68    0.83
   3   4 -11    2.06    0.27
   3   4 -11    2.18    0.84
  -3   4  11    1.97    1.05
  -2   4  11   -0.44    0.87
   2  -4 -11    0.09    0.88
   2   4 -11    0.07    0.37
   2   4 -11    0.53    0.91
  -2  -4  11    0.80    0.76
  -2  -4  11    0.48    0.34
  -1  -4  11    0.32    0.39
   1   4 -11    0.73    0.89
   1   4 -11    0.16    0.41
  -1   4  11   -0.50    1.04
  -1  -4  11    0.69    0.75
   1  -4 -11    0.32    1.11
   0  -4  11    0.99    0.47
   0   4 -11    0.51    0.51
   0   4  11    1.56    1.11
   0  -4  11    1.31    0.79
  -1   4 -11    0.61    0.56
   1  -4  11    0.38    0.55
   1   4  11    0.93    1.12
   1  -4  11    0.75    0.93
   2   4  11    3.00    0.83
  -2   4 -11    2.76    0.60
   2  -4  11    1.71    0.65
   2  -4  11    4.56    0.84
   3   4  11    0.42    1.16
  -3   4 -11    2.28    0.63
   3  -4  11    1.50    0.69
  -3  -4 -11    1.38    0.37
   3  -4  11    2.00    1.05
   4   4  11    0.08    1.16
  -4   4 -11   -0.17    0.74
   4  -4  11    0.13    0.71
   4  -4  11    1.08    0.86
   5   4  11    0.57    1.11
   5  -4  11   -0.04    0.94
  -5   4 -11    0.59    0.95
   5  -4  11   -0.09    1.02
   6   4  11   -1.21    1.21
   6  -4  11    1.03    0.76
   6  -4  11    0.35    0.87
  -6   4 -11    0.52    0.95
   7   4  11   -1.16    1.17
   7   4  11   -0.63    1.19
   7  -4  11   -0.05    0.96
   7  -4  11   -0.12    0.80
  -7   4 -11    0.07    0.88
  -8   4 -11   -0.31    1.03
   8   4  11   -0.15    1.45
   8   4  11   -0.55    1.09
   8  -4  11    0.42    1.00
   8  -4  11    0.65    1.16
  -8   5  11    0.40    1.33
   8  -5 -11   -1.76    1.17
   8   5 -11   -0.62    0.68
   8   5 -11    0.16    0.68
  -7   5  11   -2.38    1.39
   7  -5 -11    0.08    1.29
   7   5 -11    2.58    1.34
   6  -5 -11    5.09    1.09
   6   5 -11    4.09    1.01
   6   5 -11    2.07    0.28
   6   5 -11    2.91    0.26
  -6   5  11    2.63    1.30
   5  -5 -11    0.33    0.97
   5   5 -11   -0.04    0.85
   5   5 -11   -0.19    0.29
  -5   5  11    0.91    1.22
   5   5 -11   -0.12    0.27
   4  -5 -11    1.58    1.22
   4   5 -11    0.37    1.08
   4   5 -11    0.45    0.38
  -4   5  11    1.05    1.23
   3  -5 -11    2.20    1.19
  -3   5  11   -0.45    1.21
   3   5 -11    0.71    0.50
   2  -5 -11   -0.44    0.99
  -2   5  11   -0.56    1.05
   2   5 -11    0.70    0.53
  -2  -5  11   -0.90    1.14
   1   5 -11   -0.05    0.64
  -1  -5  11   -0.76    0.59
  -1   5  11    1.27    0.99
  -1  -5  11   -0.54    1.29
   1  -5 -11    0.71    1.00
   0   5 -11    0.09    0.69
   0  -5  11   -0.67    0.65
   0   5  11   -0.78    1.41
   0  -5  11   -0.64    1.00
  -1   5 -11   -0.07    0.72
   1  -5  11    0.35    0.61
   1   5  11   -0.45    0.96
  -1  -5 -11    0.31    0.60
   1  -5  11   -0.69    1.34
  -2   5 -11    8.32    0.81
   2  -5  11    8.58    0.78
   2   5  11    9.35    1.16
  -2  -5 -11    8.55    0.68
   2  -5  11    8.29    1.37
  -3   5 -11    0.22    0.79
   3  -5  11    0.03    0.76
   3   5  11    1.05    1.00
  -3  -5 -11    0.69    0.44
   3  -5  11   -0.23    1.50
   4   5  11   -0.64    1.28
  -4   5 -11    0.15    0.86
   4  -5  11   -0.52    0.88
   4  -5  11   -0.29    1.12
  -4  -5 -11    0.01    0.23
   5   5  11    0.53    1.11
   5  -5  11    0.13    0.52
   5  -5  11    0.67    0.53
  -5   5 -11   -0.04    1.00
   5  -5  11   -0.97    1.60
 -15   0  12   -0.12    1.01
  15   0 -12    1.17    1.02
 -14   0  12    0.55    0.89
  14   0 -12    0.93    0.77
 -13   0  12    0.08    0.67
  13   0 -12    0.14    0.78
  12   0 -12   -0.19    0.73
 -12   0  12   -0.65    0.59
  11   0 -12    1.45    0.58
  10   0 -12    9.04    0.59
   9   0 -12    1.91    0.48
   8   0 -12    0.80    0.40
  -8   0  12    0.95    0.46
   7   0 -12    3.08    0.38
  -7   0  12    3.37    0.42
   6   0 -12    0.55    0.36
  -6   0  12   -0.66    0.39
   5   0 -12    1.42    0.33
  -5   0  12    2.45    0.35
  -4   0  12    2.97    0.34
  -3   0  12    5.07    0.42
   2   0 -12    5.75    0.63
   1   0 -12   18.63    0.54
   0   0  12    3.07    0.52
   0   0 -12    1.73    0.41
   1   0  12    1.77    0.39
  -1   0 -12    1.41    0.39
   1   0  12    1.41    0.55
   2   0  12    3.46    0.45
  -2   0 -12    2.70    0.48
  -3   0 -12    1.53    0.48
   3   0  12    1.96    0.48
  -4   0 -12    0.01    0.35
   4   0  12   -0.01    0.68
   5   0  12    6.13    0.84
   6   0  12    7.94    0.81
   7   0  12    1.01    0.66
   8   0  12    1.30    0.90
   9   0  12   -0.18    0.83
  10   0  12   -0.66    1.19
  11   0  12    2.38    1.03
  12   0  12   -0.33    1.26
  15  -1 -12    0.56    0.99
 -15   1  12    0.65    1.19
  15   1 -12    0.84    0.65
 -14   1  12    0.15    0.89
  14  -1 -12    0.48    1.03
  14   1 -12    0.61    0.76
  13  -1 -12    3.98    0.92
 -13   1  12    2.73    1.03
  13   1 -12    2.15    0.75
 -12   1  12    1.90    0.86
  12  -1 -12    2.70    1.08
 -12  -1  12    2.39    0.51
  12   1 -12    0.79    0.56
  11  -1 -12    2.45    0.61
  11   1 -12    0.79    0.44
 -11  -1  12    1.08    0.46
 -11   1  12    1.42    0.82
  10  -1 -12    0.02    0.54
  10   1 -12    0.29    0.41
 -10   1  12    0.11    0.71
 -10  -1  12    0.54    0.39
   9  -1 -12   -0.54    0.66
   9   1 -12    0.31    0.37
  -9   1  12   -0.16    0.72
  -9  -1  12    0.35    0.36
   8   1 -12    0.58    0.28
   8  -1 -12    0.30    0.48
  -8   1  12    0.64    0.53
  -8  -1  12    1.22    0.25
   7   1 -12    7.23    0.17
  -7   1  12    8.42    0.72
   7  -1 -12    8.97    0.65
  -6   1  12   30.34    0.81
   6  -1 -12   28.62    0.75
   6   1 -12   30.51    0.87
   5  -1 -12   -0.20    0.56
  -5   1  12    0.58    0.54
   5   1 -12    0.27    0.62
   4  -1 -12    0.45    0.50
  -4   1  12    1.75    0.57
   4   1 -12    0.83    0.51
  -3   1  12   22.88    0.55
   3   1 -12   22.90    0.86
   3  -1 -12   25.29    0.65
  -2   1  12    0.11    0.54
  -2  -1  12   -0.18    0.20
   2   1 -12   -0.09    0.50
  -2  -1  12   -0.28    0.21
  -1  -1  12    0.49    0.34
  -1  -1  12    0.58    0.29
  -1   1  12    0.52    0.41
   1   1 -12    0.41    0.58
   0  -1  12    2.76    0.45
   0   1  12    3.58    0.55
   0   1 -12    2.86    0.44
   0  -1  12    3.66    0.36
   1  -1  12    8.10    0.48
   1   1  12    7.05    0.66
  -1   1 -12    8.23    0.49
  -1  -1 -12    6.05    0.39
   2  -1  12    2.34    0.54
   2   1  12    0.89    0.47
  -2   1 -12    0.94    0.60
  -2  -1 -12    1.31    0.42
   3  -1  12    4.50    0.64
   3   1  12    6.08    0.73
  -3   1 -12    4.97    0.63
  -3  -1 -12    5.16    0.39
   3   1  12    5.24    0.52
   4   1  12   -0.27    0.71
  -4  -1 -12    0.30    0.31
   4  -1  12    0.00    0.48
   4  -1  12   -1.22    0.61
  -4   1 -12   -0.17    0.58
   4   1  12    0.46    0.64
   5   1  12   61.68    1.14
   5  -1  12   57.83    1.03
   5  -1  12   65.12    0.90
   6   1  12   30.34    1.16
   6  -1  12   30.55    0.98
   6  -1  12   28.49    0.72
   7  -1  12    4.61    0.76
   7  -1  12    4.01    0.69
   7   1  12    4.50    0.78
   8   1  12    0.45    1.15
   8  -1  12   -0.77    0.90
   8  -1  12    0.02    0.58
   9   1  12    0.38    1.18
   9  -1  12   -0.47    0.92
   9  -1  12   -0.37    0.63
  10   1  12    0.66    1.05
  10  -1  12    1.12    0.96
  10  -1  12    0.36    0.63
  11   1  12    4.09    1.53
  11  -1  12    6.93    1.29
  11  -1  12    3.93    0.66
  12   1  12    4.37    1.49
  12  -1  12    3.24    1.35
  12  -1  12   -0.26    0.38
  12  -1  12   -1.33    0.56
 -14   2  12    0.56    1.05
  14  -2 -12    0.27    0.84
  14   2 -12    0.13    0.60
  14   2 -12    0.15    1.11
  13  -2 -12    0.57    0.82
  13   2 -12   -0.26    0.58
  13   2 -12   -0.30    1.06
 -13   2  12    0.21    1.19
  12  -2 -12    0.55    0.96
 -12   2  12   -0.64    0.81
  12   2 -12   -0.01    0.44
  12   2 -12   -0.35    0.84
  11  -2 -12   13.44    0.87
 -11   2  12    9.85    0.99
  11   2 -12   10.54    0.45
  11   2 -12   10.19    0.95
  11   2 -12    9.28    0.44
  10   2 -12    4.13    0.26
  10  -2 -12    5.66    0.84
 -10   2  12    4.28    0.73
  10   2 -12    4.19    0.27
  10   2 -12    5.09    0.78
  -9   2  12    6.00    0.93
   9  -2 -12    2.40    0.84
   9   2 -12    3.85    0.95
  -8   2  12   -0.30    0.72
   8  -2 -12   -0.24    0.55
   8   2 -12    0.18    0.66
  -7   2  12    6.98    0.80
   7  -2 -12    6.92    0.58
   7   2 -12    7.61    0.88
   6  -2 -12    4.70    0.69
   6   2 -12    3.65    0.69
  -6   2  12    4.69    0.63
   5  -2 -12   17.91    0.79
   5   2 -12   16.99    0.93
  -5   2  12   14.27    0.66
   4  -2 -12    5.08    0.54
  -4   2  12    6.83    0.58
   4   2 -12    5.43    0.89
   3  -2 -12   45.59    0.79
  -3   2  12   45.86    0.82
   3   2 -12   40.85    0.93
  -2   2  12   93.25    1.15
   2   2 -12   81.75    1.29
   2  -2 -12   92.62    1.11
  -1   2  12    3.61    0.65
  -1  -2  12    1.84    0.23
   1   2 -12    2.41    0.56
   0   2  12    9.95    0.69
   0   2 -12    7.25    0.79
   0  -2  12    7.88    0.38
   1  -2  12   36.94    0.61
   1   2  12   39.52    0.90
  -1   2 -12   35.10    0.92
   1  -2  12   39.79    0.97
   2   2  12   46.52    0.98
   2  -2  12   40.38    0.66
  -2   2 -12   40.22    0.97
   2  -2  12   44.85    0.99
  -2  -2 -12   42.21    0.59
   3   2  12    4.92    0.83
   3  -2  12    4.80    0.61
  -3   2 -12    3.54    0.56
  -3   2 -12    6.01    0.61
  -3  -2 -12    4.73    0.31
   3  -2  12    4.89    0.57
   4   2  12   11.97    0.76
  -4   2 -12   11.01    0.61
   4  -2  12   11.67    0.80
  -4  -2 -12   12.16    0.23
   4  -2  12   13.72    0.90
   5   2  12    0.32    0.65
   5   2  12   -1.60    0.86
  -5   2 -12    0.91    0.71
   5  -2  12   -0.15    0.73
   5  -2  12    0.02    0.75
   6   2  12    4.26    1.03
   6   2  12    3.50    0.81
  -6   2 -12    3.43    0.74
   6  -2  12    4.76    0.87
   6  -2  12    4.52    0.75
   7   2  12   -0.12    1.02
   7  -2  12    1.10    0.95
  -7   2 -12   -0.57    0.86
   7   2  12   -0.72    0.81
   7  -2  12    1.24    0.79
   8   2  12    5.39    1.24
   8  -2  12    5.38    0.82
  -8   2 -12    2.15    0.80
   8  -2  12    4.16    0.94
   8   2  12    4.93    1.14
   9  -2  12   -0.75    1.19
   9  -2  12    0.22    0.81
  -9   2 -12    0.56    1.03
   9   2  12    0.06    0.92
   9   2  12    0.17    1.27
  10  -2  12    1.53    1.02
  10  -2  12    0.70    1.15
  10   2  12    2.45    1.37
 -10   2 -12    0.48    1.20
  10   2  12    2.30    1.16
  11  -2  12    0.54    1.33
 -11   2 -12   -0.03    1.49
  11   2  12   -1.13    1.34
  11  -2  12   -0.27    1.03
  11   2  12    0.10    1.11
  13   3 -12    0.46    0.41
  13  -3 -12   -0.15    1.38
 -13   3  12    0.13    1.05
  13   3 -12   -0.69    1.15
  13   3 -12    0.25    0.42
  12   3 -12    0.15    0.27
  12  -3 -12   -1.00    0.89
 -12   3  12    2.75    1.23
  12   3 -12   -0.06    1.15
  12   3 -12   -0.32    0.28
  11  -3 -12   -0.18    0.87
 -11   3  12    0.18    0.87
  11   3 -12    0.11    0.92
  10  -3 -12   -0.37    0.83
 -10   3  12   -0.23    1.06
  10   3 -12   -0.06    0.78
  -9   3  12    1.80    1.01
   9  -3 -12    1.04    0.93
   9   3 -12    0.50    0.87
  -8   3  12    0.53    0.72
   8  -3 -12    0.76    0.89
   8   3 -12    0.86    0.75
   7  -3 -12    5.06    0.69
   7   3 -12    3.29    1.08
  -7   3  12    5.35    0.77
   6  -3 -12    0.56    0.80
   6   3 -12    0.98    0.88
  -6   3  12   -0.04    0.91
   5  -3 -12    0.41    0.56
   5   3 -12    0.12    0.70
  -5   3  12    0.82    0.61
   4  -3 -12   -0.62    0.57
  -4   3  12    1.20    0.77
   4   3 -12    0.08    0.87
   3  -3 -12    2.95    0.78
  -3   3  12    1.07    0.66
   3   3 -12    1.39    0.92
   2  -3 -12    1.02    0.90
  -2   3  12   -1.39    0.82
   2   3 -12    1.69    0.68
  -1  -3  12    8.41    0.28
  -1   3  12    8.45    0.74
   1   3 -12    9.19    1.01
  -1  -3  12    9.82    0.95
   1  -3 -12   11.58    0.76
   0   3 -12   12.92    0.43
   0   3  12   12.62    0.92
   0  -3  12   12.62    0.45
   0   3 -12   11.30    0.91
   0  -3  12   12.70    1.01
   1   3  12   14.24    0.80
  -1   3 -12   12.23    0.90
   1  -3  12   13.01    0.51
  -1   3 -12   11.58    0.53
   1  -3  12   13.63    0.78
   2   3  12    4.88    0.92
  -2   3 -12    4.43    0.57
   2  -3  12    3.38    0.57
   2  -3  12    4.84    0.74
   3   3  12    2.10    0.81
  -3   3 -12    2.32    0.59
   3  -3  12    1.90    0.72
   3  -3  12    1.01    0.61
  -3  -3 -12    0.58    0.29
   4   3  12    0.11    1.04
  -4   3 -12    0.37    0.62
   4  -3  12   -0.85    0.66
   4  -3  12    0.31    0.72
   5   3  12    0.97    0.84
  -5   3 -12    0.59    0.83
   5  -3  12    0.48    0.68
   5  -3  12    0.80    0.61
   6  -3  12   -0.33    0.73
   6   3  12   -0.20    1.22
   6   3  12   -0.06    0.90
  -6   3 -12    0.44    0.83
   6  -3  12    0.12    0.90
   7  -3  12    3.52    0.79
   7   3  12    3.45    1.16
   7   3  12    2.65    0.98
   7  -3  12    5.31    1.14
  -7   3 -12    2.23    0.96
  -8   3 -12    0.95    1.02
   8  -3  12    4.98    1.07
   8   3  12    3.37    1.24
   8  -3  12    4.99    1.04
   8   3  12    3.77    1.08
   9  -3  12    0.02    0.87
   9   3  12    0.49    1.27
  -9   3 -12    0.29    1.14
   9   3  12   -0.13    1.55
   9  -3  12    0.08    0.83
  10  -3  12    0.93    0.70
  10  -3  12   -0.43    0.66
  10   3  12    0.04    1.27
  10   3  12    0.08    1.09
 -10   3 -12   -0.28    1.17
  10  -3  12    0.56    0.58
  10  -3  12    0.03    0.55
  11  -4 -12   -0.07    1.09
 -11   4  12   -0.82    1.60
  11   4 -12    0.12    1.18
 -10   4  12    0.19    1.03
  10  -4 -12    0.23    0.99
  10   4 -12    0.70    1.26
  -9   4  12    0.71    0.93
   9  -4 -12    0.16    0.90
   9   4 -12    0.00    1.09
  -8   4  12    1.59    1.13
   8  -4 -12    0.36    1.04
   8   4 -12    0.44    0.85
   7  -4 -12   -0.49    1.00
   7   4 -12    0.73    1.07
  -7   4  12    2.70    1.09
   6  -4 -12   -0.03    1.01
   6   4 -12    0.12    1.10
  -6   4  12    0.34    0.86
   5  -4 -12    0.83    0.78
   5   4 -12   -0.86    1.11
  -5   4  12   -0.20    1.17
   4  -4 -12    0.01    0.83
   4   4 -12    0.56    0.80
  -4   4  12    0.49    0.85
   3  -4 -12    0.19    1.11
   3   4 -12    0.26    0.96
  -3   4  12    0.37    1.03
   2  -4 -12    1.00    1.15
   2   4 -12    1.94    0.28
   2   4 -12    1.56    0.78
  -2  -4  12   -0.04    0.83
  -2   4  12    3.04    0.86
  -1  -4  12    0.99    0.37
   1   4 -12    2.12    0.80
  -1   4  12    1.86    1.20
   1   4 -12    2.63    0.42
  -1  -4  12    1.42    0.82
   1  -4 -12    2.67    1.03
   0  -4  12    1.22    0.50
   0   4  12    2.34    1.16
   0   4 -12    2.74    0.81
   0   4 -12    0.50    0.50
   0  -4  12    2.30    1.01
   1  -4  12    0.93    0.54
   1   4  12   -0.69    1.05
  -1   4 -12   -0.08    0.49
   1  -4  12    0.93    0.80
   2   4  12   -0.25    0.88
   2  -4  12    0.87    0.60
  -2   4 -12    0.16    0.56
   2  -4  12    0.87    1.13
   3   4  12    1.80    0.93
   3  -4  12    1.63    0.69
  -3  -4 -12    0.66    0.35
   3  -4  12    3.12    1.14
  -3   4 -12    1.50    0.68
   4   4  12   -0.04    0.95
   4  -4  12   -0.03    0.57
   4  -4  12    0.59    0.84
  -4   4 -12    0.56    0.57
  -5   4 -12   -0.47    0.81
   5   4  12    0.66    1.19
   5  -4  12   -0.44    0.94
   5  -4  12    0.28    1.05
  -6   4 -12   -0.86    1.00
   6   4  12    0.14    1.02
   6  -4  12    0.68    0.86
   6  -4  12    0.78    0.93
   7   4  12    0.61    1.07
  -7   4 -12    0.71    0.80
   7   4  12   -0.57    1.25
   7  -4  12    0.17    0.93
   7  -4  12   -0.27    1.02
   8   4  12    1.79    1.28
   8   4  12   -0.98    1.07
  -8   4 -12   -0.74    1.14
   8  -4  12    0.06    1.36
   8  -4  12    0.08    0.56
   8  -4  12    0.12    0.82
   7  -5 -12   -0.55    1.19
   7   5 -12    1.32    1.07
  -7   5  12    0.26    1.07
   6  -5 -12    0.62    1.29
   6   5 -12    0.21    1.16
  -6   5  12    0.23    1.05
   5  -5 -12   -0.90    1.24
   5   5 -12    0.13    0.92
  -5   5  12   -0.21    1.00
   4  -5 -12    1.08    1.41
   4   5 -12    1.08    0.99
  -4   5  12    0.40    1.03
   3  -5 -12    0.55    1.19
   3   5 -12    0.11    0.29
   3   5 -12    0.81    0.95
  -3   5  12    0.29    1.22
   2   5 -12    0.71    0.42
  -2   5  12   -0.24    1.47
  -2  -5  12    0.57    0.98
   2  -5 -12    0.78    0.99
  -1  -5  12    0.08    0.50
   1   5 -12    0.13    0.50
  -1   5  12    0.10    1.04
  -1  -5  12    0.55    1.42
   0  -5  12    0.34    0.63
   0   5 -12    0.88    0.68
   0   5  12    0.81    1.34
   0  -5  12    0.56    1.06
   1  -5  12    1.36    0.63
  -1   5 -12    0.28    0.67
   1   5  12    2.61    1.12
  -1  -5 -12    2.75    0.72
   1  -5  12    1.28    1.02
   2  -5  12    0.08    0.63
   2   5  12    1.57    1.08
  -2   5 -12    1.13    0.72
  -2  -5 -12    0.13    0.54
   2  -5  12    0.45    1.29
   3  -5  12   -0.63    0.87
   3   5  12   -0.25    1.04
  -3   5 -12   -0.10    0.81
  -3  -5 -12   -0.17    0.39
   3  -5  12    0.62    1.10
   4   5  12   -1.01    1.47
   4  -5  12   -0.30    0.80
  -4   5 -12    0.04    0.48
  -4   5 -12    0.12    0.69
   4  -5  12    1.59    1.35
  15  -1 -13    0.77    0.95
  15   1 -13   -0.40    0.66
 -15   1  13    0.09    1.01
 -14   1  13    0.41    0.97
  14  -1 -13   -1.06    0.96
  14   1 -13    1.03    0.59
 -13   1  13   -0.65    0.86
  13  -1 -13    0.38    0.89
  13   1 -13    0.56    0.56
 -12   1  13    5.07    0.84
  12  -1 -13    5.17    0.82
  12   1 -13    5.76    0.52
  11  -1 -13    0.35    0.69
  11   1 -13   -0.34    0.46
 -11   1  13    0.04    0.72
  10  -1 -13    1.15    0.53
  10   1 -13    0.35    0.34
 -10   1  13    0.96    0.74
   9   1 -13    0.84    0.31
   9  -1 -13    0.01    0.48
  -9   1  13    1.34    0.72
   8   1 -13    0.15    0.17
   8  -1 -13    0.77    0.59
  -8   1  13    0.70    0.50
  -7   1  13    2.95    0.67
   7  -1 -13    1.99    0.47
   6  -1 -13   38.99    0.78
   6   1 -13   38.05    0.94
  -6   1  13   42.70    0.88
   5  -1 -13   16.41    0.64
  -5   1  13   15.84    0.54
   5   1 -13   18.09    0.91
   4  -1 -13   24.78    0.65
  -4   1  13   22.78    0.58
   4   1 -13   25.48    0.94
  -3   1  13   -0.14    0.54
   3   1 -13   -0.20    0.54
  -2   1  13    0.12    0.43
  -2  -1  13    0.52    0.22
   2   1 -13    0.33    0.54
  -2  -1  13    0.11    0.25
  -1  -1  13    0.08    0.37
  -1  -1  13    1.70    0.29
  -1   1  13    1.52    0.54
   1   1 -13    0.56    0.60
   0  -1  13    2.12    0.39
   0  -1  13    1.21    0.44
   0   1  13    1.78    0.64
   0   1 -13    1.81    0.46
   0  -1 -13    1.06    0.54
   1  -1  13    1.76    0.52
   1   1  13    1.79    0.48
  -1   1 -13    1.22    0.64
  -1  -1 -13   -0.27    0.46
   2  -1  13    4.27    0.49
   2   1  13    5.46    0.53
   2   1  13    5.77    0.54
  -2   1 -13    5.07    0.69
  -2  -1 -13    5.60    0.45
   3   1  13    2.22    0.73
  -3   1 -13    1.26    0.44
   3   1  13    2.68    0.71
  -3  -1 -13    2.21    0.36
   3  -1  13    0.49    0.54
   4   1  13    6.02    0.74
  -4   1 -13    4.88    0.56
  -4  -1 -13    7.32    0.41
   4   1  13    5.44    0.61
   4  -1  13    6.66    0.73
   5   1  13   -0.40    0.59
   5  -1  13   -0.23    0.82
   5   1  13    0.44    0.54
   6   1  13    1.73    0.94
   6  -1  13    3.17    0.66
   6  -1  13    0.64    0.69
   7  -1  13   -1.19    0.98
   7   1  13    0.21    0.75
   7  -1  13   -0.03    0.51
   8   1  13    0.59    0.83
   8  -1  13    1.48    0.79
   8  -1  13    0.18    0.60
   9   1  13    4.13    0.91
   9  -1  13    2.78    1.22
   9  -1  13    0.68    0.74
  10   1  13   -0.07    0.95
  10  -1  13   -0.11    1.02
  10  -1  13   -0.19    0.63
  11   1  13    0.76    1.03
  11  -1  13    0.52    1.09
  11  -1  13   -0.16    0.36
  11  -1  13   -0.47    0.61
 -14   2  13   -0.59    0.97
  14  -2 -13    0.27    0.54
  14  -2 -13    0.22    0.76
  14   2 -13    0.03    0.49
  14   2 -13    0.19    1.47
  13  -2 -13   -0.13    0.98
  13   2 -13    0.60    0.43
 -13   2  13    0.10    0.89
  13   2 -13    0.34    1.29
  13   2 -13   -0.07    0.37
  12   2 -13    0.38    0.35
  12  -2 -13    1.14    1.08
  12   2 -13    1.22    0.35
 -12   2  13    0.40    1.08
  12   2 -13    0.18    1.04
  11   2 -13   -0.11    0.20
  11  -2 -13    0.04    0.89
  11   2 -13    0.07    0.20
 -11   2  13   -0.47    0.95
  11   2 -13   -1.35    0.98
  10  -2 -13    0.18    0.89
 -10   2  13    3.45    0.82
  10   2 -13    1.14    0.78
  -9   2  13    0.97    0.82
   9  -2 -13    1.54    0.87
   9   2 -13    0.74    0.80
  -8   2  13    0.19    0.62
   8  -2 -13   -0.18    0.69
   8   2 -13   -0.30    0.91
  -7   2  13    0.33    0.78
   7  -2 -13   -1.16    0.69
   7   2 -13    1.44    0.95
   6  -2 -13    1.21    0.55
   6   2 -13   -0.36    0.85
  -6   2  13    0.94    0.71
   5  -2 -13   -0.15    0.53
  -5   2  13    0.99    0.71
   5   2 -13    1.22    0.65
   4  -2 -13   16.67    0.68
  -4   2  13   18.26    0.83
   4   2 -13   15.03    0.77
   3  -2 -13    3.30    0.73
  -3   2  13    4.76    0.59
   3   2 -13    3.74    0.84
  -2   2  13   34.61    0.92
   2   2 -13   29.47    0.91
  -1  -2  13   21.34    0.28
  -1   2  13   20.61    0.71
  -1  -2  13   20.39    0.28
   1   2 -13   18.34    0.77
   0   2  13    2.66    0.72
   0   2 -13    1.47    0.84
   0  -2  13    1.76    0.35
   1  -2  13    0.49    0.39
   1   2  13    0.49    0.55
  -1   2 -13   -0.79    0.56
   2   2  13   67.85    1.20
   2  -2  13   72.56    0.90
  -2   2 -13   57.85    1.04
  -2  -2 -13   54.08    0.71
   2  -2  13   64.82    1.12
   3   2  13    9.35    0.89
   3  -2  13    8.14    0.53
  -3   2 -13    9.48    0.82
  -3  -2 -13    8.38    0.37
   3  -2  13    8.61    0.84
   4   2  13   13.93    0.81
   4  -2  13   12.22    0.86
   4   2  13    1.92    0.86
  -4  -2 -13   13.42    0.27
   4  -2  13   12.95    0.69
   5   2  13    4.20    0.74
   5  -2  13    2.04    0.76
   5   2  13    4.09    0.79
   5  -2  13    2.61    0.76
   6   2  13   -0.36    0.78
   6  -2  13   -0.06    0.91
  -6   2 -13   -1.12    0.63
   6  -2  13    0.69    0.72
   6   2  13   -0.04    0.78
   7   2  13    1.86    0.83
   7  -2  13    0.40    0.93
   7   2  13    1.11    0.87
  -7   2 -13    1.30    0.69
   7  -2  13    0.83    0.90
   8   2  13    2.19    1.07
   8   2  13    3.51    1.08
   8  -2  13    0.95    0.86
   8  -2  13    1.71    0.97
   9  -2  13    0.10    1.17
   9  -2  13    0.95    0.67
   9   2  13    0.82    0.99
   9   2  13    0.58    0.92
  10  -2  13    0.48    1.23
  10   2  13    0.69    1.07
  10  -2  13   -0.03    0.94
  10   2  13    0.06    1.07
  12  -3 -13    0.99    0.94
 -12   3  13    0.01    0.92
  12   3 -13    0.80    1.00
  11  -3 -13    1.23    0.92
 -11   3  13    0.67    1.05
  11   3 -13   -0.15    1.28
  10  -3 -13   -0.70    1.06
 -10   3  13    0.17    1.18
  10   3 -13    0.85    1.08
  -9   3  13   -0.84    1.00
   9  -3 -13    0.24    0.76
   9   3 -13   -0.53    0.97
  -8   3  13   13.95    1.19
   8  -3 -13   11.63    0.88
   8   3 -13   13.65    0.93
   7  -3 -13   -0.16    0.86
   7   3 -13    0.27    0.78
  -7   3  13   -0.13    0.94
   6  -3 -13    0.94    0.72
   6   3 -13    2.13    0.78
  -6   3  13    2.45    0.71
   5  -3 -13   -0.47    0.69
   5   3 -13   -0.55    0.73
  -5   3  13   -0.69    0.91
   4  -3 -13    0.78    0.83
  -4   3  13    0.73    0.66
   4   3 -13   -0.14    0.72
   3  -3 -13    0.16    0.77
  -3   3  13   -0.71    0.86
   3   3 -13   -0.02    0.89
  -2   3  13   18.89    0.94
   2   3 -13   16.42    0.94
   2  -3 -13   21.43    0.81
  -1  -3  13    5.05    0.21
  -1   3  13    4.77    0.88
   1   3 -13    4.60    0.90
   0   3  13   12.28    0.97
   0  -3  13   10.02    0.44
   0   3 -13    8.34    0.85
   0  -3  13   10.33    0.83
   1   3  13   -0.37    0.91
  -1   3 -13    0.45    0.73
   1  -3  13   -0.13    0.44
  -1   3 -13    0.10    0.46
   1  -3  13   -0.32    0.98
   2   3  13    0.85    0.94
  -2   3 -13    1.48    0.72
  -2   3 -13    0.04    0.51
   2  -3  13    0.20    0.49
   2  -3  13   -0.60    0.69
   3   3  13    0.33    0.77
  -3   3 -13   -0.50    0.55
   3  -3  13    0.62    0.58
   3  -3  13   -0.15    0.72
  -3  -3 -13    0.17    0.29
   4   3  13    0.22    1.00
  -4   3 -13    0.92    0.62
   4  -3  13    1.02    0.75
   4  -3  13    0.02    0.66
   5   3  13    0.63    0.84
  -5   3 -13    0.60    0.71
   5  -3  13   -1.17    1.04
   5  -3  13    1.31    0.76
   6  -3  13   -0.73    0.82
   6   3  13    1.07    1.20
   6   3  13   -1.53    0.88
  -6   3 -13   -0.22    0.94
   6  -3  13    0.58    0.79
   7  -3  13    0.16    0.78
   7   3  13    1.05    1.27
   7   3  13    0.56    0.97
  -7   3 -13    0.33    0.72
   7  -3  13    0.53    0.80
   8  -3  13    2.62    1.05
   8   3  13    0.83    1.08
  -8   3 -13   -0.02    0.84
   8   3  13    0.44    1.04
   8  -3  13    1.01    1.01
   9  -3  13    0.54    0.90
   9   3  13    1.75    1.56
   9   3  13    0.94    1.36
  -9   3 -13    0.02    0.87
   9  -3  13    0.43    1.01
 -10   4  13   -0.89    1.49
  10  -4 -13    0.43    1.30
  10   4 -13   -0.93    1.39
  -9   4  13    0.66    1.01
   9  -4 -13    0.49    1.03
   9   4 -13    0.56    1.34
  -8   4  13    0.06    1.18
   8  -4 -13    1.09    1.29
   8   4 -13    0.61    0.85
   7  -4 -13    0.44    0.99
   7   4 -13   -1.46    1.14
  -7   4  13   -0.16    0.87
   6  -4 -13    0.12    1.11
   6   4 -13    1.49    0.82
  -6   4  13    0.32    1.03
   5  -4 -13    2.03    0.79
   5   4 -13    0.21    1.04
  -5   4  13    1.49    0.86
   4  -4 -13    0.36    1.01
   4   4 -13    1.68    1.20
  -4   4  13    0.62    1.15
   3  -4 -13    3.81    0.84
   3   4 -13    3.87    0.89
  -3   4  13    3.97    0.87
   2   4 -13    1.34    0.86
  -2   4  13    2.25    1.01
   2  -4 -13    1.03    0.86
  -1  -4  13    0.61    0.35
   1   4 -13    2.02    0.34
  -1   4  13    3.23    1.16
   1   4 -13    0.67    1.04
  -1  -4  13    0.98    1.07
   0  -4  13    1.60    0.48
   0   4  13    1.45    1.17
   0   4 -13    1.14    0.83
   0   4 -13    0.52    0.48
   0  -4  13    1.95    1.04
   1  -4  13   -0.57    0.52
  -1   4 -13   -0.29    0.52
   1   4  13   -0.17    0.85
   1  -4  13    1.10    1.06
   2   4  13    0.70    1.23
  -2   4 -13    2.30    0.67
   2  -4  13    2.01    0.63
   2  -4  13    2.24    0.88
  -3   4 -13    0.81    0.66
   3   4  13    0.53    1.18
   3  -4  13    0.49    0.75
  -3  -4 -13   -0.01    0.30
   3  -4  13   -0.12    1.02
   4   4  13    1.32    1.30
  -4   4 -13   -0.18    0.67
   4  -4  13   -0.08    0.56
   4  -4  13    0.59    1.08
   5   4  13    0.60    1.06
  -5   4 -13   -0.50    0.65
   5  -4  13   -0.78    0.93
   5  -4  13    0.42    0.88
   6   4  13   -0.06    1.33
  -6   4 -13   -1.31    0.99
   6  -4  13    0.52    0.95
   6  -4  13   -0.01    0.99
   7   4  13   -0.42    1.51
   7   4  13   -0.76    1.03
  -7   4 -13   -0.35    0.83
   7  -4  13   -0.10    1.03
   7  -4  13   -0.25    1.01
   6  -5 -13   -0.91    1.16
   6   5 -13   -0.10    0.92
  -6   5  13    0.92    1.20
   5  -5 -13    0.77    1.22
   5   5 -13    0.03    1.15
  -5   5  13    1.09    1.25
   4  -5 -13    1.16    1.22
   4   5 -13   -0.54    1.17
  -4   5  13    2.04    1.10
   3  -5 -13    3.29    1.15
   3   5 -13    3.96    1.24
  -3   5  13    5.35    1.17
   2   5 -13   -0.09    0.27
  -2   5  13    0.43    1.24
   2  -5 -13    0.24    1.01
   1   5 -13   -0.20    0.36
  -1   5  13   -0.40    1.35
  -1  -5  13   -0.90    1.44
  -1  -5  13   -0.15    0.40
   0  -5  13   -0.54    0.48
   0   5  13    0.73    1.39
   0   5 -13    0.28    0.51
   0  -5  13   -0.37    1.01
   1  -5  13    0.20    0.57
   1   5  13   -0.38    1.12
  -1  -5 -13    0.31    0.65
   1  -5  13    0.14    1.02
  -1   5 -13   -0.16    0.57
   2  -5  13   -0.02    0.34
   2  -5  13    0.13    0.47
   2   5  13    0.12    1.08
  -2  -5 -13   -0.10    0.49
   2  -5  13   -0.32    1.06
  -2   5 -13    0.45    0.77
   3  -5  13   -0.26    0.37
   3  -5  13   -0.21    0.52
   3   5  13    1.54    1.27
  -3  -5 -13    0.00    0.35
   3  -5  13    0.22    1.37
  -3   5 -13    0.95    0.65
  14   0 -14   -0.03    0.70
  13   0 -14    0.33    0.63
  12   0 -14    2.54    0.61
 -12   0  14    0.91    0.61
  11   0 -14    0.59    0.59
 -11   0  14    0.47    0.61
  10   0 -14    0.82    0.52
 -10   0  14    0.89    0.54
  -9   0  14   62.53    0.81
   9   0 -14   58.44    0.82
   8   0 -14    5.09    0.44
  -8   0  14    4.13    0.46
   7   0 -14   49.53    0.64
  -7   0  14   48.57    0.61
  -6   0  14    1.91    0.38
   6   0 -14    2.42    0.35
  -5   0  14    0.44    0.40
  -4   0  14    3.75    0.44
  -3   0  14    0.40    0.40
   3   0 -14    2.09    0.54
  -2   0  14    5.77    0.43
   2   0 -14    5.36    0.53
  -1   0  14    3.34    0.47
   1   0 -14    1.68    0.47
   0   0 -14   -0.53    0.61
   0   0  14   -0.61    0.41
   1   0  14    3.26    0.56
   1   0  14    2.40    0.58
  -1   0 -14    2.10    0.56
   2   0  14    8.85    0.66
   2   0  14   10.92    0.68
  -2   0 -14    6.91    0.51
  -3   0 -14    7.85    0.50
   3   0  14    8.47    0.59
  -4   0 -14   16.56    0.67
   4   0  14   20.03    0.74
   5   0  14   -0.42    0.62
   6   0  14    0.23    0.94
   7   0  14    3.51    0.98
   8   0  14    3.00    1.05
   9   0  14    0.49    0.91
  10   0  14   -0.62    1.39
 -14   1  14    0.41    0.95
  14  -1 -14    0.36    0.91
  14   1 -14    0.12    0.27
  14   1 -14   -0.35    0.40
 -13   1  14    1.17    0.82
  13  -1 -14    5.86    0.92
  13   1 -14    4.48    0.63
 -12   1  14    0.49    0.82
  12  -1 -14    0.96    0.58
  12   1 -14    0.03    0.47
  11   1 -14   -0.36    0.43
  11  -1 -14    0.32    0.57
 -11   1  14   -0.05    0.82
  10   1 -14   -0.03    0.32
  10  -1 -14    0.61    0.70
 -10   1  14   -0.17    0.58
   9   1 -14    0.92    0.19
   9  -1 -14    0.77    0.64
  -9   1  14    0.57    0.49
   8  -1 -14   -0.04    0.56
  -8   1  14    0.41    0.65
  -7   1  14    3.42    0.64
   7  -1 -14    3.74    0.58
   7   1 -14    3.88    0.97
   6  -1 -14    3.71    0.57
   6   1 -14    2.06    0.88
  -6   1  14    3.66    0.53
   5  -1 -14  105.83    1.00
  -5   1  14  101.14    1.09
   5   1 -14   94.48    1.28
  -4   1  14   10.22    0.66
   4   1 -14   11.33    0.73
   4  -1 -14   11.16    0.63
  -3   1  14    0.09    0.57
   3   1 -14    0.25    0.76
  -2   1  14    0.22    0.59
  -2  -1  14    0.70    0.25
   2   1 -14   -0.31    0.53
  -2  -1  14    0.73    0.27
  -1  -1  14    2.19    0.36
  -1  -1  14    2.11    0.34
  -1   1  14    1.95    0.64
   1   1 -14    1.86    0.63
   0  -1  14    0.73    0.36
   0  -1  14    0.24    0.39
   0   1  14    1.05    0.62
   0   1 -14    1.01    0.67
   0  -1 -14    1.19    0.46
   1  -1  14    8.44    0.43
   1   1  14    7.43    0.67
  -1   1 -14    7.80    0.60
  -1  -1 -14    7.89    0.57
   2  -1  14    4.94    0.62
   2   1  14    3.76    0.73
   2   1  14    4.18    0.58
  -2   1 -14    4.03    0.54
  -2  -1 -14    2.49    0.49
   3   1  14    0.93    0.69
   3   1  14    0.17    0.77
  -3   1 -14    0.02    0.60
  -3  -1 -14    1.31    0.38
   3  -1  14    0.30    0.69
   4   1  14   -0.49    0.76
  -4  -1 -14    0.17    0.39
   4   1  14    0.29    0.85
  -4   1 -14   -0.26    0.51
   4  -1  14    1.54    0.73
   5   1  14    0.74    0.68
   5  -1  14    0.34    0.57
   5   1  14    2.57    0.67
   6   1  14    0.65    1.00
   6  -1  14    0.07    0.81
   6   1  14    0.81    0.89
   7   1  14    0.46    0.77
   7  -1  14   -0.97    0.89
   8   1  14    0.04    0.82
   8  -1  14    1.39    1.06
   9   1  14    1.38    0.95
   9  -1  14    2.40    0.91
  10   1  14    0.48    0.97
  10  -1  14    0.00    1.43
  13   2 -14   -0.29    0.29
  13  -2 -14   -0.09    1.16
  13   2 -14    0.07    0.29
 -13   2  14    0.53    1.18
  13   2 -14   -0.16    1.18
  12  -2 -14   -0.42    1.07
 -12   2  14    0.25    0.78
  12   2 -14   -0.31    1.05
  11  -2 -14   -0.07    0.89
 -11   2  14   -0.41    0.75
  11   2 -14    0.33    0.84
  10  -2 -14   -0.34    0.91
 -10   2  14   -0.03    0.88
  10   2 -14    0.40    0.85
   9  -2 -14    1.24    0.79
  -9   2  14    0.04    0.84
   9   2 -14   -0.74    0.80
  -8   2  14   -0.04    0.75
   8  -2 -14    3.10    0.81
   8   2 -14    0.73    0.97
  -7   2  14    0.19    0.59
   7  -2 -14    1.10    0.76
   7   2 -14    0.31    0.99
   6  -2 -14    3.15    0.57
   6   2 -14    2.54    0.98
  -6   2  14    2.67    0.73
   5  -2 -14    5.16    0.58
  -5   2  14    5.31    0.60
   5   2 -14    4.66    0.79
   4  -2 -14    1.26    0.53
  -4   2  14    0.44    0.74
   4   2 -14    1.10    0.67
  -3   2  14    5.16    0.57
   3   2 -14    3.97    0.67
   3  -2 -14    4.90    0.58
  -2   2  14    7.32    0.78
   2   2 -14    6.88    0.90
  -1  -2  14   11.28    0.23
  -1   2  14   11.43    0.84
   1   2 -14   10.44    0.92
  -1  -2  14   11.39    0.25
   0  -2  14    0.62    0.36
   0   2  14    0.91    0.60
   0   2 -14    0.83    0.77
   1  -2  14   11.21    0.50
   1   2  14   12.93    0.71
  -1   2 -14   11.03    0.79
  -1  -2 -14    5.13    0.42
   2   2  14   17.70    0.88
   2  -2  14   17.94    0.69
  -2   2 -14   11.90    0.74
  -2  -2 -14   17.64    0.56
   3   2  14   22.94    0.86
   3  -2  14   22.95    0.78
  -3   2 -14   20.34    0.87
  -3  -2 -14   25.67    0.50
   3  -2  14   25.55    1.11
   4   2  14    3.56    0.95
   4  -2  14    0.79    0.74
  -4  -2 -14    2.05    0.27
   4   2  14    1.21    0.96
   4  -2  14    1.29    0.88
   5   2  14   18.25    1.02
   5  -2  14   14.88    0.85
   5   2  14   15.80    1.12
   5  -2  14   13.99    0.79
   6   2  14    0.21    0.98
   6  -2  14    0.08    0.93
   6   2  14    0.63    0.96
   6  -2  14    0.54    0.84
   7   2  14   -2.19    1.15
   7   2  14    0.51    0.85
   7  -2  14    0.47    0.90
   7  -2  14   -1.07    0.84
   8   2  14    0.36    0.96
   8   2  14    0.36    1.20
   8  -2  14    0.03    0.82
   8  -2  14    0.12    0.94
   9   2  14    7.19    1.29
   9  -2  14    3.38    1.13
   9  -2  14    7.60    0.89
   9   2  14    6.29    1.30
  12  -3 -14   -0.18    1.16
 -12   3  14    0.34    1.29
  12   3 -14   -0.05    1.23
  11  -3 -14   -1.01    0.98
 -11   3  14    0.56    0.87
  11   3 -14    0.05    0.91
  10  -3 -14    0.50    0.98
 -10   3  14   -0.19    0.83
  10   3 -14    0.08    0.85
  -9   3  14    0.81    0.84
   9  -3 -14    0.54    1.08
   9   3 -14    2.48    0.84
  -8   3  14    2.97    0.84
   8  -3 -14    1.58    1.10
   8   3 -14    0.74    1.19
   7  -3 -14    3.96    0.93
   7   3 -14    2.44    0.89
  -7   3  14    4.82    0.83
   6  -3 -14    2.12    0.99
   6   3 -14    0.44    0.77
  -6   3  14    0.83    1.01
   5  -3 -14    3.63    0.90
   5   3 -14    5.14    1.08
  -5   3  14    3.49    0.77
   4  -3 -14    1.51    0.94
  -4   3  14    1.03    0.71
   4   3 -14    1.16    0.74
   3  -3 -14    1.04    0.85
  -3   3  14    0.94    0.94
   3   3 -14    1.25    0.72
  -2   3  14    5.64    1.00
   2   3 -14    3.48    0.79
  -1   3  14   30.10    1.06
   1   3 -14   27.19    1.28
   0   3  14   -0.41    0.64
   0  -3  14    0.27    0.33
   0   3 -14    0.16    0.74
   1   3  14    0.43    0.74
  -1   3 -14    1.59    0.94
   1  -3  14    0.66    0.44
   1  -3  14    0.93    0.78
   2   3  14   -0.29    0.76
  -2   3 -14    0.86    0.89
   2  -3  14   -0.23    0.52
   2  -3  14    0.87    0.73
   3   3  14    3.97    0.97
  -3   3 -14    1.95    0.59
  -3  -3 -14    1.45    0.33
   3  -3  14    2.34    0.56
   3  -3  14    1.59    0.75
   4   3  14   -0.41    1.04
  -4   3 -14    0.19    0.68
   4  -3  14    0.31    0.76
   4  -3  14    0.79    0.64
   5   3  14    3.68    0.87
  -5   3 -14    0.81    0.74
   5   3  14    1.02    1.03
   5  -3  14    1.60    1.00
   5  -3  14    1.61    0.81
   6  -3  14    0.24    0.89
   6   3  14   -0.37    1.03
  -6   3 -14   -0.50    0.83
   6   3  14    0.74    1.22
   6  -3  14   -0.20    1.14
   7  -3  14    1.73    0.80
   7   3  14    2.30    1.24
   7   3  14    2.88    1.27
  -7   3 -14    1.15    0.74
   7  -3  14    0.92    1.12
   8  -3  14    0.42    1.17
   8   3  14   -0.64    1.11
   8   3  14    0.07    1.13
   8  -3  14    0.02    0.99
  -8   3 -14    0.01    1.15
  10  -4 -14    0.52    1.60
 -10   4  14    0.52    1.15
  10   4 -14   -0.41    1.47
  -9   4  14   -1.55    1.26
   9  -4 -14   -0.34    1.00
   9   4 -14    0.12    1.33
  -8   4  14    0.95    1.24
   8  -4 -14    1.33    1.20
   8   4 -14    2.21    0.98
   7  -4 -14   -0.06    0.96
   7   4 -14   -0.01    1.10
  -7   4  14    0.13    1.00
   6  -4 -14    1.06    1.11
   6   4 -14    0.75    0.94
  -6   4  14    1.49    1.16
   5  -4 -14    3.05    1.16
   5   4 -14    4.05    0.95
  -5   4  14    2.59    0.88
   4  -4 -14    0.33    0.81
   4   4 -14   -0.13    1.25
  -4   4  14   -0.29    1.03
   3  -4 -14    2.58    1.03
   3   4 -14    1.23    0.90
  -3   4  14    3.65    0.90
   2   4 -14    2.12    1.21
  -2   4  14    1.30    1.06
  -1   4  14    1.27    1.05
   1   4 -14    0.75    1.19
   0  -4  14    0.96    0.41
   0   4  14    1.72    0.90
   0   4 -14    0.81    1.24
   0   4 -14    0.84    0.44
   0  -4  14   -0.04    0.92
   1  -4  14   -0.16    0.54
   1   4  14   -0.03    1.07
  -1   4 -14    1.02    0.53
   1  -4  14    0.80    0.94
  -2   4 -14    0.57    0.62
   2   4  14    0.81    0.85
   2  -4  14    0.21    0.55
   2  -4  14    0.09    0.86
  -3   4 -14    0.17    0.61
   3   4  14    0.59    0.97
   3  -4  14    0.31    0.70
  -3  -4 -14   -0.05    0.25
   3  -4  14    0.55    0.95
  -3  -4 -14   -0.34    0.26
  -4   4 -14   -0.13    0.77
   4   4  14    0.48    0.98
   4  -4  14    0.69    0.68
   4  -4  14    1.16    1.12
  -5   4 -14   -0.16    0.79
   5   4  14    0.48    1.32
   5  -4  14   -0.01    0.82
   5  -4  14   -1.08    0.99
  -6   4 -14   -0.16    0.86
   6   4  14    0.71    1.58
   6   4  14   -0.41    0.76
   6   4  14   -0.04    0.72
   6  -4  14   -0.25    0.51
   6  -4  14   -0.22    0.51
   6  -4  14    1.34    1.09
   4  -5 -14   -0.17    0.65
   4  -5 -14    0.04    0.65
   4   5 -14   -0.09    0.75
   4   5 -14    0.44    1.06
  -4   5  14   -1.65    1.20
   3   5 -14    0.39    0.75
   3   5 -14    0.75    1.08
  -3   5  14    1.44    1.04
   3  -5 -14    0.54    0.71
   3  -5 -14    0.67    0.72
  -2   5  14    0.33    1.28
  -1   5  14    0.84    1.11
   1   5 -14    0.08    0.30
   0  -5  14    0.98    0.47
   0   5  14    2.54    1.60
   0  -5  14    0.82    1.28
   0   5 -14    0.23    0.52
   1  -5  14    0.22    0.54
  -1   5 -14   -0.06    0.53
   1   5  14    0.20    1.35
  -1  -5 -14   -0.15    0.66
   1  -5  14    0.72    1.28
  14  -1 -15   -0.38    0.87
  14   1 -15    0.28    0.58
 -14   1  15   -0.60    0.91
 -13   1  15    0.19    0.69
  13   1 -15    0.36    0.48
  13  -1 -15   -0.82    0.78
 -12   1  15    1.09    0.77
  12   1 -15    0.89    0.46
  12  -1 -15    1.08    0.75
  11   1 -15    0.82    0.29
  11  -1 -15   -0.33    0.68
 -11   1  15    0.44    0.67
  10   1 -15    1.90    0.18
  10  -1 -15    2.77    0.67
 -10   1  15    2.11    0.76
   9  -1 -15    0.90    0.47
  -9   1  15    0.88    0.68
   9   1 -15    0.50    0.80
   8  -1 -15   -0.46    0.56
  -8   1  15    0.79    0.66
   8   1 -15   -0.82    0.79
   7  -1 -15    0.42    0.58
   7   1 -15   -0.05    0.74
   6  -1 -15    8.55    0.54
   6   1 -15    8.68    0.77
  -5   1  15    7.80    0.64
   5   1 -15    9.96    1.01
   5  -1 -15   10.64    0.54
  -4   1  15   32.61    0.82
   4   1 -15   35.18    1.04
  -3   1  15    0.50    0.58
   3   1 -15    0.85    0.75
  -2   1  15    1.95    0.62
  -2  -1  15    1.08    0.28
   2   1 -15    0.80    0.80
  -2  -1  15    1.62    0.28
  -1  -1  15    0.55    0.34
  -1   1  15    0.58    0.57
   1   1 -15    0.74    0.51
   1  -1 -15   -0.12    0.43
  -1  -1  15   -0.69    0.33
   0  -1  15    1.41    0.39
   0  -1  15    2.71    0.39
   0   1  15    1.83    0.55
   0   1 -15    2.09    0.81
   0  -1 -15    2.05    0.49
   1  -1  15    0.18    0.47
   1  -1  15    0.69    0.48
   1   1  15    0.32    0.71
  -1   1 -15   -0.20    0.66
   1   1  15    0.28    0.65
  -1  -1 -15   -0.03    0.55
   2   1  15   17.20    0.86
  -2   1 -15   14.03    0.82
   2   1  15   17.21    0.70
  -2  -1 -15   14.48    0.59
   2  -1  15   16.14    0.74
   3   1  15    0.11    0.74
  -3   1 -15   -0.08    0.71
  -3  -1 -15    0.81    0.47
   3  -1  15   -0.12    0.63
   3   1  15    0.90    0.59
   4   1  15    7.92    0.75
   4   1  15    9.03    0.77
  -4   1 -15    6.19    0.62
  -4  -1 -15    7.49    0.52
   4  -1  15    8.50    0.85
   5   1  15   -0.29    0.70
   5   1  15   -0.23    1.01
   5  -1  15   -0.75    0.90
   6  -1  15    0.77    0.70
   6   1  15    1.04    0.96
   6   1  15    0.07    0.94
   7   1  15    1.10    0.89
   7  -1  15    1.00    0.99
   7   1  15    0.85    0.86
   8   1  15    0.51    0.98
   8  -1  15    1.56    0.86
   9   1  15   -0.09    0.98
   9  -1  15    0.60    1.24
  13  -2 -15    0.25    1.20
 -13   2  15    0.97    1.01
  13   2 -15   -0.11    1.22
  12  -2 -15   -0.53    1.02
 -12   2  15    0.50    0.94
  12   2 -15    1.52    1.18
  11  -2 -15    0.26    0.73
 -11   2  15    0.34    0.91
  11   2 -15   -0.49    1.08
  10  -2 -15   -0.44    0.86
 -10   2  15   -0.30    0.99
  10   2 -15    0.85    0.88
   9  -2 -15   -0.51    0.64
  -9   2  15   -0.77    0.85
   9   2 -15   -0.28    0.86
  -8   2  15    0.66    0.68
   8  -2 -15    0.19    0.77
   8   2 -15    0.13    0.95
  -7   2  15    0.59    0.78
   7  -2 -15    0.17    0.68
   7   2 -15    1.50    1.00
   6  -2 -15    1.78    0.71
   6   2 -15    2.21    1.01
  -6   2  15    1.23    0.85
   5  -2 -15    0.39    0.54
  -5   2  15   -0.13    0.57
   5   2 -15    0.40    0.74
  -4   2  15    0.86    0.80
   4   2 -15    0.87    0.91
   4  -2 -15    0.21    0.68
  -3   2  15    0.33    0.56
   3   2 -15    0.64    0.74
  -2   2  15    0.58    0.56
   2   2 -15    0.85    0.64
  -1  -2  15    0.82    0.15
  -1   2  15    1.50    0.73
   1   2 -15    0.79    0.63
  -1  -2  15    1.14    0.16
   0  -2  15    0.33    0.32
   0  -2  15    1.03    0.36
   0   2  15    0.64    0.58
   0   2 -15    0.94    0.63
   1  -2  15   -0.34    0.47
   1   2  15    0.40    0.82
  -1   2 -15    0.48    0.82
  -1  -2 -15    0.14    0.49
   2   2  15   -0.20    0.65
   2  -2  15    0.67    0.54
  -2   2 -15   -0.65    0.64
  -2  -2 -15    1.25    0.48
   3   2  15    3.49    0.91
   3  -2  15    2.11    0.60
  -3   2 -15    1.18    0.74
   3   2  15   -0.88    0.72
  -3  -2 -15    2.53    0.41
   4   2  15    1.21    0.78
   4  -2  15    1.37    0.68
  -4  -2 -15    1.34    0.32
   4   2  15    1.70    0.77
   5   2  15    1.71    0.94
   5   2  15   -0.46    0.75
   5  -2  15    0.57    0.77
   5  -2  15    0.72    0.83
   6   2  15    1.87    0.81
   6  -2  15    0.94    0.78
   6   2  15    0.98    1.17
   6  -2  15   -0.79    0.73
   7   2  15    1.25    0.90
   7   2  15    1.73    0.92
   7  -2  15    1.08    0.77
   7  -2  15    0.28    0.75
   8   2  15    1.67    1.24
   8   2  15   -0.69    1.33
   8  -2  15   -0.54    1.16
   8  -2  15   -0.08    1.06
   9   2  15    0.89    1.14
   9  -2  15    0.54    0.62
   9  -2  15    2.02    0.89
   9   2  15    1.32    1.19
   9  -2  15   -0.99    0.92
  11  -3 -15    0.84    1.06
 -11   3  15   -0.47    1.23
  11   3 -15    0.32    1.26
  10  -3 -15   -0.44    0.82
 -10   3  15   -0.35    1.03
  10   3 -15    0.36    1.32
  -9   3  15    0.79    1.03
   9  -3 -15    0.01    0.81
   9   3 -15   -0.22    1.07
  -8   3  15    3.68    1.03
   8  -3 -15    2.07    0.84
   8   3 -15    3.67    0.94
   7  -3 -15    1.94    0.77
   7   3 -15    1.16    1.06
  -7   3  15    1.63    1.07
   6  -3 -15    0.00    0.89
   6   3 -15    1.05    1.02
  -6   3  15   -0.09    0.98
   5  -3 -15   -0.23    1.04
   5   3 -15    0.06    0.86
  -5   3  15    0.84    0.75
   4  -3 -15    3.04    0.98
  -4   3  15    0.54    0.73
   4   3 -15    0.64    1.03
  -3   3  15    5.44    0.99
   3   3 -15    6.38    0.84
   3  -3 -15    4.53    0.94
  -2   3  15    1.90    0.92
   2   3 -15    3.00    0.81
  -1   3  15   25.78    0.99
   1   3 -15   22.07    1.40
   0   3  15   30.90    1.15
   0  -3  15   24.61    0.49
   0   3 -15   24.74    1.13
   1   3  15    4.02    0.93
  -1   3 -15    2.55    0.96
   1  -3  15    2.25    0.45
   2   3  15   -0.04    0.80
  -2   3 -15   -1.33    0.92
   2  -3  15   -0.47    0.53
  -2  -3 -15    0.00    0.47
   2  -3  15    1.24    0.96
   3   3  15    0.61    1.01
  -3  -3 -15    0.52    0.32
   3  -3  15   -0.04    0.61
   3  -3  15    0.91    0.81
   4   3  15    0.39    1.02
   4  -3  15    2.05    0.76
   4  -3  15    0.26    1.04
   5   3  15    0.05    0.90
   5   3  15   -0.76    1.11
   5  -3  15    0.37    0.86
   5  -3  15    0.46    0.79
   6  -3  15    3.27    1.13
   6   3  15    1.76    1.08
   6   3  15    5.81    1.08
   6  -3  15    4.91    1.02
   7  -3  15    0.40    1.03
   7   3  15    1.07    0.98
   7  -3  15    0.43    0.87
   7   3  15   -0.05    1.38
  -9   4  15    0.25    1.60
   9  -4 -15   -0.39    1.34
   9   4 -15   -0.30    1.09
  -8   4  15    0.53    1.10
   8  -4 -15    0.86    1.26
   8   4 -15   -0.16    0.97
   7  -4 -15   -0.07    0.99
   7   4 -15   -0.57    1.33
  -7   4  15    0.61    1.43
   6  -4 -15    2.38    1.02
   6   4 -15    4.90    1.21
  -6   4  15    2.49    1.06
   5  -4 -15    4.99    1.20
   5   4 -15    1.74    1.24
  -5   4  15    2.57    1.22
   4  -4 -15    2.24    1.16
   4   4 -15    1.23    1.41
  -4   4  15    1.71    1.18
   3   4 -15    4.32    1.01
  -3   4  15    7.69    0.98
   3  -4 -15    4.39    0.99
   2   4 -15    3.92    1.34
  -2   4  15    4.27    0.93
  -1   4  15    0.05    0.89
   1   4 -15    0.29    1.22
   0  -4  15    0.07    0.28
   0   4  15    0.60    0.93
   0   4 -15    0.24    1.14
   1  -4  15   -0.02    0.44
   1   4  15   -0.19    1.20
   1  -4  15    0.00    1.12
  -2   4 -15    2.42    0.63
   2   4  15    2.80    1.34
   2  -4  15    1.12    0.66
   2  -4  15    1.06    1.23
   3   4  15    0.81    1.35
   3  -4  15   -0.22    0.59
  -3  -4 -15    0.25    0.22
  -3  -4 -15   -0.10    0.22
  -3   4 -15    0.41    0.57
   3  -4  15    0.27    1.16
   4   4  15    2.80    1.06
  -4   4 -15    1.52    0.68
   4  -4  15    0.72    0.70
   4  -4  15    2.60    1.10
   5   4  15    0.23    1.47
   5  -4  15   -0.01    0.45
   5  -4  15    0.09    0.63
   5  -4  15    0.51    1.09
  -5   4 -15   -0.08    0.42
  -5   4 -15    0.02    0.61
 -13   0  16    0.16    0.32
 -13   0  16    0.31    0.56
  13   0 -16   -0.25    0.30
  13   0 -16   -0.18    0.42
  12   0 -16    1.97    0.64
 -12   0  16    0.90    0.57
  11   0 -16    0.17    0.55
 -11   0  16   -0.12    0.58
  10   0 -16    0.27    0.49
 -10   0  16   -0.04    0.49
   9   0 -16   10.59    0.56
  -9   0  16   10.38    0.55
  -8   0  16  121.58    0.98
   8   0 -16  116.40    0.99
  -7   0  16   99.05    0.82
  -6   0  16    9.29    0.43
  -5   0  16    1.47    0.42
  -4   0  16    1.62    0.43
   4   0 -16   -0.05    0.63
  -3   0  16    0.81    0.41
  -3   0  16   -0.47    0.41
   3   0 -16    0.14    0.56
  -2   0  16    6.33    0.52
  -2   0  16    6.02    0.49
   2   0 -16    7.14    0.62
   1   0 -16   35.84    0.97
  -1   0  16   35.59    0.69
   0   0  16    6.59    0.63
   0   0 -16    6.11    0.71
   1   0  16   18.63    0.65
   1   0  16   17.13    0.74
  -1   0 -16   14.79    0.82
   2   0  16    2.00    0.65
  -2   0 -16    1.01    0.65
   2   0  16    0.98    0.57
   3   0  16    5.78    0.73
  -3   0 -16    4.37    0.69
   3   0  16    4.92    0.61
   4   0  16    1.11    0.91
  -4   0 -16    1.36    0.61
   4   0  16    1.38    0.77
   5   0  16    1.25    0.72
   6   0  16    0.74    1.11
   7   0  16   18.13    1.09
   8   0  16    0.98    1.09
   9   0  16    1.64    1.27
  13   1 -16   -0.22    0.36
 -13   1  16   -0.24    0.83
  13  -1 -16    0.38    0.75
 -12   1  16    0.30    0.88
  12   1 -16    0.80    0.27
  12  -1 -16    1.73    0.83
  11  -1 -16    6.86    0.82
  10  -1 -16    6.99    0.77
  10   1 -16    7.58    1.26
   9  -1 -16    1.51    0.64
   9   1 -16    2.86    1.18
   8  -1 -16    3.67    0.66
   8   1 -16    1.59    0.82
   7  -1 -16    1.16    0.55
   7   1 -16    1.46    1.04
   6   1 -16    0.46    1.05
   6  -1 -16    0.20    0.55
   5   1 -16    1.99    0.71
  -4   1  16    4.50    0.51
   4   1 -16    3.82    0.72
  -3   1  16    0.02    0.59
   3   1 -16   -0.20    0.64
  -2   1  16    1.40    0.50
  -2  -1  16    1.20    0.27
   2   1 -16    1.12    0.57
  -2  -1  16    1.14    0.32
  -1  -1  16    2.60    0.35
  -1   1  16    2.37    0.57
   1   1 -16    3.00    0.64
  -1  -1  16    2.25    0.40
   1  -1 -16    1.98    0.58
   0  -1  16    2.97    0.44
   0   1  16    3.65    0.70
   0   1 -16    2.35    0.81
   0  -1 -16    3.76    0.74
   0  -1  16    3.03    0.45
   1  -1  16    2.11    0.49
   1   1  16    3.23    0.57
   1   1  16    2.51    0.55
  -1   1 -16    2.14    0.79
  -1  -1 -16    1.57    0.58
   1  -1  16    2.45    0.52
   2   1  16   12.94    0.81
   2   1  16   13.67    0.71
  -2   1 -16   10.68    0.69
  -2  -1 -16   11.14    0.63
   2  -1  16   10.82    0.70
   3   1  16    6.09    0.83
  -3   1 -16    5.88    0.63
  -3  -1 -16    6.10    0.51
   3   1  16    5.89    0.67
   3  -1  16    6.33    0.73
   4   1  16   -0.85    0.67
   4   1  16    0.71    1.00
  -4  -1 -16    0.46    0.43
  -4   1 -16    0.49    0.57
   4  -1  16   -0.16    0.73
   5   1  16    1.32    0.76
   5   1  16    1.37    0.78
   5  -1  16    0.90    0.96
   6   1  16   -0.25    0.80
   6  -1  16   -0.75    0.92
   6   1  16   -1.03    0.79
   7   1  16   -0.27    0.86
   7  -1  16   -0.13    0.80
   7   1  16    0.01    0.85
   8   1  16   -0.29    1.03
   8  -1  16    1.56    1.21
   8   1  16    1.71    1.19
   9   1  16   -1.48    0.82
   9   1  16   -1.87    0.84
   9  -1  16   12.39    1.10
  12  -2 -16    0.08    1.11
 -12   2  16    0.18    1.18
  12   2 -16    0.70    1.16
  11  -2 -16    0.35    0.74
 -11   2  16    0.57    1.06
  11   2 -16   -0.72    1.17
  10  -2 -16    0.50    0.71
 -10   2  16   -0.63    0.91
  10   2 -16   -0.61    0.94
   9  -2 -16    1.04    0.88
  -9   2  16    0.50    1.00
   9   2 -16    2.10    1.11
   8  -2 -16    2.76    0.67
  -8   2  16    1.17    0.88
   8   2 -16    1.61    0.85
  -7   2  16    3.85    0.91
   7  -2 -16    2.84    0.68
   7   2 -16    3.23    1.12
   6  -2 -16    4.75    0.74
   6   2 -16    2.36    1.08
  -6   2  16    5.66    0.91
   5  -2 -16    0.59    0.68
  -5   2  16    0.10    0.58
   5   2 -16    0.56    0.76
  -4   2  16   -0.25    0.73
   4   2 -16   -0.57    0.95
  -3   2  16   -0.32    0.81
   3   2 -16    0.38    0.94
  -2   2  16    3.17    0.76
   2   2 -16    2.06    0.75
  -1   2  16   -0.28    0.75
   1   2 -16    0.79    0.89
   0  -2  16   -0.29    0.33
   0   2  16    0.22    0.62
   0   2 -16    0.16    0.83
   0  -2 -16    0.84    0.58
   0  -2  16   -0.13    0.37
   1  -2  16    0.39    0.48
   1   2  16    0.33    0.93
  -1   2 -16    0.24    0.66
  -1  -2 -16    0.65    0.56
   2  -2  16    1.95    0.47
   2   2  16    2.41    0.91
  -2   2 -16    1.39    0.95
  -2  -2 -16    2.09    0.47
   3   2  16    0.70    0.93
   3  -2  16   -0.08    0.56
  -3   2 -16   -0.11    0.83
  -3  -2 -16    0.44    0.44
   3   2  16    0.43    0.77
   4   2  16    1.01    1.07
   4  -2  16   -0.16    0.74
   4   2  16    0.30    0.81
  -4  -2 -16   -0.07    0.28
   5   2  16    0.63    0.88
   5  -2  16    0.16    0.74
   5   2  16    1.76    1.16
   6   2  16   -0.99    1.18
   6  -2  16   -0.66    1.01
   6   2  16   -0.71    0.98
   7   2  16    0.79    0.98
   7   2  16    0.12    1.21
   7  -2  16   -0.40    0.92
   8   2  16    0.43    1.27
   8  -2  16    0.30    0.60
   8  -2  16   -0.03    0.58
   8   2  16   -0.62    1.27
  10  -3 -16    0.69    1.01
 -10   3  16    0.10    1.23
  10   3 -16    0.50    0.97
   9  -3 -16    1.37    1.00
  -9   3  16    1.88    1.17
   9   3 -16    2.00    0.99
  -8   3  16    0.10    1.12
   8  -3 -16    0.18    0.95
   8   3 -16    1.34    1.15
   7  -3 -16    2.61    1.08
   7   3 -16    0.34    1.14
  -7   3  16    3.13    1.15
   6  -3 -16    0.55    0.79
   6   3 -16    0.35    0.87
  -6   3  16    0.86    1.01
   5  -3 -16    2.17    0.96
   5   3 -16    0.53    1.21
  -5   3  16    2.41    0.84
  -4   3  16    4.61    0.84
   4   3 -16    3.87    0.86
   4  -3 -16    3.31    0.95
  -3   3  16    0.67    0.77
   3   3 -16   -0.37    1.04
  -2   3  16    4.54    0.83
   2   3 -16    3.89    1.18
  -1   3  16    1.04    0.99
   1   3 -16    0.49    0.82
   0  -3  16    9.18    0.31
   0  -3  16    7.59    0.31
   0   3  16   12.20    1.23
   0   3 -16   10.90    1.00
   1   3  16    5.09    1.18
  -1   3 -16    5.55    0.90
   1  -3  16    6.53    0.52
   2   3  16    0.90    0.90
  -2   3 -16   -0.70    1.08
   2  -3  16    0.83    0.59
  -2  -3 -16    0.85    0.48
   3   3  16    0.59    1.06
  -3  -3 -16    0.17    0.33
   3  -3  16    0.17    0.67
   4   3  16   -0.13    0.87
   4   3  16   -0.38    0.90
   4  -3  16   -0.56    0.69
   4  -3  16    1.29    1.05
   5   3  16   -0.20    1.13
   5   3  16   -0.92    0.91
   5  -3  16    0.96    0.85
   5  -3  16    0.82    0.92
   6   3  16    4.38    0.99
   6   3  16    1.01    1.34
   6  -3  16   -0.24    0.95
   6  -3  16    0.66    0.55
   6  -3  16    0.63    0.56
   7  -4 -16    0.67    1.02
   7   4 -16    0.44    1.10
  -7   4  16    0.92    1.51
   6  -4 -16   -0.18    1.00
   6   4 -16   -1.12    1.48
  -6   4  16    0.38    1.04
   5  -4 -16   10.80    1.17
   5   4 -16    5.66    1.59
  -5   4  16    5.93    1.37
   4   4 -16   15.68    1.46
  -4   4  16   16.24    1.56
   4  -4 -16   16.61    1.37
   3   4 -16    7.25    1.18
  -3   4  16   13.43    1.34
   2   4 -16    4.13    1.31
  -2   4  16    4.23    1.04
  -1   4  16    0.29    1.18
   1   4 -16    0.25    1.19
   0   4  16    0.04    1.12
   0   4 -16    0.15    1.18
   1  -4  16    0.87    0.38
   1   4  16    3.49    1.22
   2   4  16    0.99    1.14
   2  -4  16    0.04    0.51
  -2  -4 -16   -0.09    0.41
   2  -4  16    0.75    1.00
   3   4  16   -0.04    1.17
   3  -4  16    0.88    0.66
   3  -4  16    1.44    1.17
  12  -1 -17    0.01    0.67
  12   1 -17   -0.14    1.35
  11  -1 -17   13.81    0.82
  11   1 -17   12.11    1.46
  10  -1 -17    2.01    0.66
  10   1 -17    0.77    0.96
   9  -1 -17    6.89    0.72
   9   1 -17    6.17    0.98
   8  -1 -17    0.72    0.59
   8   1 -17   -1.20    1.14
   7   1 -17   -0.32    0.78
   7  -1 -17    0.78    0.52
   6   1 -17    0.75    0.85
   5   1 -17    0.03    0.96
   4   1 -17    1.83    0.90
  -3   1  17    1.26    0.66
   3   1 -17    1.78    0.93
  -2   1  17    1.35    0.62
  -2  -1  17    1.90    0.31
  -2  -1  17    1.46    0.32
   2   1 -17    2.34    0.62
   2  -1 -17    1.22    0.59
  -1  -1  17    0.69    0.36
  -1   1  17    0.99    0.71
   1   1 -17    0.12    0.62
  -1  -1  17    0.30    0.39
   1  -1 -17   -0.64    0.67
   0  -1  17   -0.16    0.40
   0   1  17   -0.18    0.68
   0   1  17   -0.13    0.78
   0   1 -17    0.43    0.84
   0  -1 -17   -0.30    0.52
   0  -1  17   -0.06    0.47
   1  -1  17    0.01    0.51
   1   1  17    0.15    0.56
  -1   1 -17   -1.02    0.83
   1   1  17   -0.58    0.80
  -1  -1 -17   -0.48    0.66
   1  -1  17   -0.01    0.56
   2   1  17   -0.73    0.78
  -2   1 -17    0.25    0.71
  -2  -1 -17    0.21    0.43
   2  -1  17    0.12    0.57
   2   1  17    0.12    0.73
   3   1  17    0.57    0.87
   3   1  17   -0.45    0.77
  -3   1 -17    0.63    0.83
  -3  -1 -17    0.35    0.47
   3  -1  17    0.17    0.75
   3  -1  17   -0.16    0.72
   4   1  17    1.43    0.71
   4   1  17    0.42    0.81
  -4   1 -17   -0.60    0.87
  -4  -1 -17   -0.26    0.52
   4  -1  17    0.18    0.76
   5   1  17    0.78    0.99
   5  -1  17    0.70    1.00
   5   1  17    1.48    1.00
   6   1  17    1.03    0.82
   6  -1  17    1.52    0.94
   6   1  17    0.43    1.05
   7   1  17    0.35    1.13
   7   1  17    0.09    1.14
   7  -1  17    0.62    0.88
   8   1  17    0.25    1.12
   8  -1  17    0.44    0.59
   8  -1  17    1.09    0.85
   8   1  17    0.36    1.10
  11  -2 -17    0.06    1.09
 -11   2  17   -0.94    1.14
  11   2 -17    0.03    1.47
  10  -2 -17    0.35    1.01
 -10   2  17    0.74    0.93
  10   2 -17   -0.71    1.20
   9  -2 -17    0.41    0.82
  -9   2  17   -0.41    0.98
   9   2 -17   -0.43    1.38
   8  -2 -17    0.99    0.80
  -8   2  17    1.96    0.90
   8   2 -17    1.06    0.89
  -7   2  17    1.33    0.90
   7  -2 -17    0.26    0.80
   7   2 -17    0.49    1.10
   6  -2 -17    2.98    0.83
   6   2 -17    2.39    1.04
  -6   2  17    2.73    0.94
   5   2 -17   -0.19    0.86
  -5   2  17   -0.44    0.93
  -4   2  17    0.60    0.80
   4   2 -17    0.97    1.04
  -3   2  17    1.59    0.81
   3   2 -17    1.47    1.08
  -2   2  17    0.30    0.85
   2   2 -17    0.02    0.75
  -1   2  17    0.96    0.77
   1   2 -17    0.29    0.92
   0  -2  17    0.22    0.34
   0   2  17    0.47    0.80
   0   2 -17    0.32    0.86
   0  -2 -17    0.18    0.59
   0  -2  17    0.16    0.37
   1  -2  17    1.89    0.50
   1  -2  17    1.78    0.52
   1   2  17    4.40    0.86
  -1   2 -17    1.55    1.01
  -1  -2 -17    1.15    0.55
   2  -2  17    1.19    0.55
   2   2  17    1.89    0.91
  -2   2 -17    1.96    0.76
   2   2  17   -0.80    0.74
  -2  -2 -17    2.41    0.55
   3   2  17   -0.86    0.97
   3  -2  17   -0.52    0.70
  -3   2 -17    0.15    0.92
  -3  -2 -17    0.19    0.46
   3   2  17    0.37    0.81
   4   2  17   -0.30    1.03
   4   2  17    1.41    1.01
   4  -2  17    0.73    0.70
  -4  -2 -17   -0.28    0.28
   5   2  17    1.87    1.11
   5  -2  17    1.63    0.93
   5   2  17    0.86    0.96
   6   2  17   -0.63    1.35
   6  -2  17    0.35    1.02
   6   2  17    1.47    1.45
   7   2  17   -0.63    1.49
   7   2  17    0.41    1.30
   7  -2  17   -0.20    0.56
   7  -2  17    0.64    0.81
  10  -3 -17    0.32    0.55
  10  -3 -17    0.13    0.78
 -10   3  17    0.85    1.19
  10   3 -17    0.00    1.04
   9  -3 -17   -0.09    0.77
  -9   3  17    0.23    1.16
   9   3 -17    0.86    1.09
  -8   3  17    0.99    1.23
   8  -3 -17    1.49    0.84
   8   3 -17    1.87    1.27
   7  -3 -17    2.14    0.82
   7   3 -17    1.98    1.04
  -7   3  17    2.44    1.18
   6  -3 -17    1.72    1.07
   6   3 -17    0.63    1.00
  -6   3  17    0.91    1.13
   5   3 -17   -0.64    0.91
  -5   3  17    0.72    0.99
   5  -3 -17   -0.09    0.80
   4   3 -17    0.21    1.24
  -4   3  17    0.05    0.98
  -3   3  17   -0.20    1.12
   3   3 -17   -0.46    0.93
  -2   3  17    0.43    0.79
   2   3 -17    0.54    0.91
  -1   3  17    0.07    1.11
   1   3 -17    0.31    0.83
   0   3  17    8.39    1.10
   0   3 -17    5.81    1.27
   1   3  17    0.33    1.14
  -1   3 -17    0.38    0.82
   1  -3  17    0.06    0.39
  -1  -3 -17    0.06    0.62
   2   3  17    0.37    0.88
  -2   3 -17    0.42    0.94
   2  -3  17    0.12    0.51
  -2  -3 -17    0.19    0.48
   3   3  17    1.61    1.00
  -3  -3 -17    0.39    0.32
   3  -3  17    0.16    0.68
   4   3  17    1.41    1.01
   4   3  17    0.06    0.96
   4  -3  17    0.44    0.67
   5   3  17   -0.10    1.28
   5   3  17    0.45    1.59
   5  -3  17    0.13    0.46
   5  -3  17   -0.08    0.63
   6  -4 -17   -0.36    1.17
   6   4 -17    1.74    1.05
  -6   4  17    0.53    1.27
   5   4 -17   -0.69    1.02
  -5   4  17    0.21    1.08
   5  -4 -17    1.15    1.26
   4   4 -17    2.94    1.11
  -4   4  17    6.53    1.35
   3   4 -17   10.78    1.38
  -3   4  17   12.71    1.37
   2   4 -17    0.15    1.11
  -2   4  17   -0.78    1.22
  -1   4  17    0.20    1.03
   1   4 -17   -0.63    1.54
   0   4  17   -1.19    1.32
   0   4 -17    0.11    1.44
   1  -4  17   -0.01    0.30
   1   4  17   -0.38    1.06
  12   0 -18    1.03    0.49
 -12   0  18   -0.01    0.48
  11   0 -18   -0.49    0.38
 -11   0  18    0.59    0.47
 -10   0  18    0.44    0.43
  -9   0  18   -0.43    0.42
  -8   0  18    0.49    0.40
  -7   0  18    6.57    0.43
  -6   0  18    4.79    0.44
   6   0 -18    4.95    0.87
  -5   0  18    3.33    0.47
  -5   0  18    2.18    0.47
   5   0 -18    3.28    0.99
  -4   0  18    1.45    0.47
  -4   0  18    2.94    0.49
   4   0 -18    1.13    0.70
  -3   0  18    4.97    0.51
  -3   0  18    3.61    0.51
   3   0 -18    3.01    1.00
  -2   0  18    0.04    0.43
  -2   0  18   -0.08    0.50
   2   0 -18   -1.03    0.67
  -1   0  18    3.25    0.59
  -1   0  18    4.00    0.50
   1   0 -18    3.20    0.84
   0   0 -18   18.57    0.95
   0   0  18   23.70    0.80
   1   0  18    0.68    0.68
  -1   0 -18   -0.15    0.78
   1   0  18    0.89    0.64
   2   0  18    1.40    0.69
   2   0  18    0.68    0.73
  -2   0 -18    0.99    0.56
   3   0  18    0.25    0.68
   3   0  18    0.59    0.80
  -3   0 -18   -0.08    0.72
   4   0  18    0.19    0.94
   4   0  18    0.10    0.98
  -4   0 -18    0.00    0.51
   5   0  18   -0.89    1.00
   5   0  18    0.98    0.93
   6   0  18   11.58    1.03
   6   0  18   13.14    1.15
   7   0  18    3.21    1.15
   7   0  18    4.93    1.12
  11  -1 -18    0.64    0.68
 -11   1  18    1.15    0.70
  11   1 -18    1.41    1.10
  10  -1 -18   26.25    0.86
 -10   1  18   20.66    0.93
  10   1 -18   23.93    1.45
   9  -1 -18    1.53    0.62
  -9   1  18    1.16    0.66
   9   1 -18    1.86    1.02
  -8   1  18    0.22    0.65
   8   1 -18   -1.41    0.94
   8  -1 -18    0.94    0.69
  -7   1  18    1.80    0.66
   7   1 -18    2.16    0.87
   6   1 -18    0.33    0.81
   5   1 -18   -0.86    0.77
   4   1 -18   11.36    0.91
  -3   1  18    0.25    0.61
   3   1 -18    0.35    0.66
   3  -1 -18    0.46    0.65
  -2   1  18   12.46    0.80
  -2  -1  18   12.53    0.37
  -2  -1  18   11.34    0.41
   2   1 -18   10.68    1.00
   2  -1 -18   13.42    0.84
  -1  -1  18    4.58    0.43
  -1   1  18    4.92    0.62
   1   1 -18    6.12    1.00
  -1  -1  18    6.19    0.50
   1  -1 -18    5.33    0.79
  -1   1  18    0.94    0.62
   0  -1  18    1.44    0.54
   0   1  18    0.90    0.58
   0   1 -18    2.15    0.68
   0  -1  18    2.28    0.55
   0  -1 -18    0.37    0.69
   0   1  18    1.59    0.61
   1   1  18    0.56    0.69
   1  -1  18    1.18    0.56
   1   1  18    0.61    0.68
  -1   1 -18    0.03    0.91
  -1  -1 -18    0.44    0.65
   1  -1  18    0.89    0.54
   2   1  18    0.74    0.93
  -2   1 -18   -0.17    0.81
  -2  -1 -18    0.84    0.58
   2   1  18   -0.45    0.95
   2  -1  18    0.20    0.61
   3  -1  18    0.55    0.65
   3   1  18    0.36    0.99
   3   1  18    0.02    0.86
  -3   1 -18   -0.63    0.81
  -3  -1 -18   -0.08    0.61
   3  -1  18    0.40    0.69
   4   1  18    0.62    0.84
   4   1  18    3.33    0.95
  -4  -1 -18    2.52    0.59
   4  -1  18    0.03    0.94
   4  -1  18    3.16    0.86
   5   1  18    0.93    1.12
   5  -1  18    0.17    1.06
   5   1  18    0.02    0.84
   6   1  18    0.97    1.07
   6   1  18    1.09    1.10
   6  -1  18    0.16    0.98
   7   1  18   -0.13    1.37
   7   1  18    0.33    1.21
   7  -1  18   -0.27    0.60
   7  -1  18   -0.22    0.58
  10  -2 -18    2.25    0.90
 -10   2  18    0.61    1.11
  10   2 -18    0.78    1.57
   9  -2 -18    0.48    0.73
  -9   2  18    0.23    0.91
   9   2 -18    0.49    1.28
   8  -2 -18    0.98    0.98
  -8   2  18    1.48    0.75
   8   2 -18    0.49    1.00
   7  -2 -18    2.22    0.91
  -7   2  18    1.16    0.77
   7   2 -18    1.24    1.00
   6   2 -18   -0.29    0.92
  -6   2  18    0.85    0.68
   5   2 -18   -0.23    0.84
  -5   2  18   -0.02    0.68
  -4   2  18    0.63    0.69
   4   2 -18    1.28    1.02
  -3   2  18    0.28    0.68
   3   2 -18   -0.40    1.13
  -2   2  18    3.73    0.94
   2   2 -18    2.00    0.78
  -1   2  18    5.60    0.90
   1   2 -18    3.20    0.98
   1  -2 -18    4.10    0.85
   0  -2  18   -0.01    0.30
   0   2  18    0.45    1.04
   0   2 -18    0.18    0.76
   0  -2 -18   -0.27    0.66
   0  -2  18    0.22    0.32
   1  -2  18    1.58    0.48
   1  -2  18    1.19    0.51
   1   2  18    2.16    0.98
  -1   2 -18    1.42    0.83
  -1  -2 -18    1.38    0.65
   2  -2  18    0.82    0.61
   2  -2  18   -0.16    0.64
   2   2  18   -0.57    0.97
  -2   2 -18   -0.34    1.10
  -2  -2 -18   -0.08    0.57
   2   2  18    0.50    0.97
   3   2  18    0.23    0.80
   3  -2  18    1.22    0.71
   3   2  18    0.52    0.83
  -3   2 -18   -0.06    0.80
  -3  -2 -18    0.17    0.50
   4   2  18   -0.54    0.82
   4  -2  18    0.18    0.71
  -4  -2 -18   -0.22    0.34
   4   2  18    0.95    1.18
   5   2  18    0.59    1.19
   5  -2  18   -0.59    0.97
   5   2  18    0.49    0.93
   8  -3 -18    4.25    1.01
  -8   3  18    3.09    1.04
   8   3 -18    3.16    1.11
   7  -3 -18   -0.23    1.14
   7   3 -18    0.04    1.03
  -7   3  18    2.13    1.04
   6   3 -18    2.06    1.24
  -6   3  18    2.20    1.04
   6  -3 -18    2.90    1.01
   5   3 -18   -0.02    1.11
  -5   3  18    1.37    1.03
   4   3 -18   -0.16    0.96
  -4   3  18    0.14    0.81
  -3   3  18    0.76    0.81
   3   3 -18    0.12    0.94
  -2   3  18   -0.15    1.11
   2   3 -18   -0.27    1.08
  -1   3  18    2.10    1.04
   1   3 -18    1.99    1.21
   0   3  18    0.46    1.04
   0   3 -18   -0.42    0.89
   0  -3 -18   -0.21    0.71
   1  -3  18    0.48    0.33
   1   3  18    0.41    1.19
   1  -3  18    0.11    0.30
  -1   3 -18    2.72    1.34
  -1  -3 -18   -0.08    0.63
   2   3  18   -0.33    0.96
   2  -3  18    0.62    0.46
  -2  -3 -18   -0.25    0.46
   3   3  18   -1.08    1.04
   3   3  18   -0.19    1.23
  -3  -3 -18   -0.01    0.32
   3  -3  18   -0.06    0.61
  10  -1 -19    0.46    0.73
 -10   1  19    0.73    0.75
  10   1 -19    1.97    1.23
  -9   1  19    1.48    0.74
   9   1 -19    1.00    1.48
   9  -1 -19    1.00    0.62
  -8   1  19    0.89    0.64
   8   1 -19    0.36    0.98
  -7   1  19    0.18    0.72
   7   1 -19   -0.43    1.25
   6   1 -19    1.96    1.13
  -6   1  19    0.48    0.68
   5   1 -19    0.02    0.84
   4   1 -19    1.28    1.08
   4  -1 -19    0.17    0.94
   3   1 -19    3.00    1.00
   3  -1 -19    1.93    0.96
  -2   1  19    0.25    0.53
  -2  -1  19    0.33    0.30
  -2  -1  19    0.48    0.29
   2   1 -19    0.24    0.81
   2  -1 -19   -0.72    0.93
  -1   1  19   -0.06    0.68
  -1   1  19    0.23    0.70
  -1  -1  19    0.36    0.44
  -1  -1  19   -0.07    0.42
   1   1 -19    0.14    0.75
   1  -1 -19    0.40    0.65
   0  -1  19    0.49    0.51
   0   1  19    0.02    0.63
   0   1  19    0.45    0.77
   0   1 -19   -0.30    0.75
   0  -1  19    0.44    0.53
   0  -1 -19    0.25    0.72
   1  -1  19    0.23    0.55
   1   1  19    0.03    0.67
  -1   1 -19    1.01    0.90
  -1  -1 -19   -0.90    0.65
   1  -1  19    0.14    0.66
   1   1  19    0.08    0.86
   2  -1  19    0.91    0.61
   2   1  19    2.25    0.99
   2   1  19   -0.76    0.96
  -2   1 -19    1.06    0.85
  -2  -1 -19    0.30    0.66
   2  -1  19    0.37    0.64
   3   1  19    5.14    0.98
   3   1  19    4.06    1.03
  -3   1 -19    5.29    0.78
  -3  -1 -19    3.35    0.71
   3  -1  19    3.36    0.77
   4  -1  19   -0.21    0.77
   4   1  19    1.04    1.10
  -4  -1 -19    0.81    0.58
   4  -1  19    0.56    0.66
   4   1  19   -1.11    1.00
   5   1  19    3.52    1.03
   5  -1  19    2.11    1.00
   5   1  19    1.13    1.24
   5  -1  19    3.60    0.93
   9  -2 -19    2.75    1.08
  -9   2  19    0.25    0.90
   9   2 -19    1.62    1.06
  -8   2  19    0.06    1.03
   8   2 -19   -0.21    1.25
   8  -2 -19   -0.09    0.68
  -7   2  19    0.39    1.04
   7   2 -19    0.80    1.07
   6   2 -19   -0.09    0.98
  -6   2  19    0.56    1.00
   5   2 -19    1.24    1.16
  -5   2  19    2.47    0.97
  -4   2  19   -0.25    0.86
   4   2 -19    0.41    0.84
  -3   2  19    7.03    0.80
   3   2 -19    6.89    1.17
  -2   2  19    1.68    0.88
   2   2 -19   -0.25    0.84
   2  -2 -19    2.06    0.85
  -1   2  19    1.63    1.01
   1   2 -19    0.53    0.86
   1  -2 -19    0.80    0.76
   0  -2  19    0.47    0.27
   0   2  19    0.44    0.76
   0   2 -19    0.60    0.83
   0  -2 -19    0.89    0.75
   0  -2  19   -0.13    0.29
   1  -2  19    1.12    0.49
   1  -2  19    1.91    0.46
   1   2  19    1.23    0.98
   1   2  19   -0.55    0.82
  -1   2 -19    2.32    0.86
  -1  -2 -19    1.91    0.65
   2  -2  19    0.27    0.57
   2  -2  19    0.60    0.63
   2   2  19    0.25    0.83
  -2   2 -19    0.86    0.96
  -2  -2 -19    0.06    0.53
   2   2  19   -0.32    1.11
   3   2  19    5.52    0.98
   3  -2  19   -0.89    0.79
   3   2  19    5.41    1.09
  -3   2 -19    2.62    1.06
  -3  -2 -19    4.22    0.55
   3  -2  19    0.31    0.77
   4   2  19    3.57    1.18
   4  -2  19    0.04    0.84
   4   2  19    1.81    1.21
   7   3 -19    2.24    1.30
  -7   3  19    2.29    1.08
   7  -3 -19    0.73    0.58
   7  -3 -19    1.58    0.60
   6   3 -19   -1.79    1.44
  -6   3  19    2.62    0.98
   5   3 -19    0.79    1.34
  -5   3  19   -0.84    0.94
   4   3 -19    0.14    1.09
  -4   3  19    0.17    1.14
  -3   3  19    0.05    0.85
   3   3 -19    2.35    1.41
  -2   3  19    0.96    1.18
   2   3 -19    0.50    1.14
  -1   3  19    6.45    1.13
   1   3 -19    2.98    1.19
   0   3  19    0.41    1.12
   0   3 -19    0.20    1.22
   0  -3 -19    0.79    0.71
   1  -3  19    0.01    0.26
   1   3  19    1.32    1.18
   1  -3  19    0.04    0.28
  -1   3 -19    0.44    1.04
  -1  -3 -19   -0.34    0.64
 -10   0  20    0.19    0.26
  -9   0  20   -0.14    0.25
   9   0 -20   -0.17    1.26
  -8   0  20    0.32    0.27
  -8   0  20   -0.02    0.28
   8   0 -20   -0.26    1.15
  -7   0  20    1.68    0.31
  -7   0  20    1.68    0.31
   7   0 -20    3.27    1.18
  -6   0  20    0.13    0.37
  -6   0  20   -0.11    0.33
   6   0 -20    0.38    0.99
  -5   0  20    0.57    0.43
  -5   0  20    0.98    0.43
   5   0 -20    0.94    1.07
  -4   0  20    6.50    0.52
   4   0 -20    5.64    1.19
  -4   0  20    6.35    0.56
  -3   0  20    3.35    0.57
  -3   0  20    2.17    0.56
   3   0 -20    1.65    1.11
  -2   0  20    0.62    0.53
   2   0 -20    0.12    0.94
  -2   0  20    0.58    0.59
  -1   0  20    1.41    0.66
   1   0 -20    1.51    0.89
  -1   0  20    1.15    0.67
   0   0  20    1.64    0.66
   0   0 -20    2.87    0.76
   1   0  20   -0.26    0.68
  -1   0 -20    0.75    0.82
   2   0  20    0.58    0.73
   2   0  20    0.37    0.77
  -2   0 -20   -0.09    0.68
   3   0  20    0.56    1.00
   3   0  20   -0.50    0.78
  -3   0 -20   -0.68    0.78
   4   0  20    0.09    0.92
   4   0  20   -0.13    0.79
  -4   0 -20    0.31    0.41
  -4   0 -20    0.20    0.57
  -9   1  20    0.33    0.34
  -9   1  20    0.82    0.48
   9   1 -20    0.02    0.77
   9   1 -20    0.18    0.74
  -8   1  20    0.15    0.35
  -8   1  20    0.53    0.49
   8   1 -20    2.13    1.45
  -7   1  20    0.81    0.76
   7   1 -20    1.14    0.98
  -6   1  20    0.93    0.64
   6   1 -20    0.83    0.94
   5   1 -20    1.58    1.20
  -5   1  20    0.68    0.64
   5  -1 -20   -0.07    1.00
   4   1 -20    1.48    0.92
   4  -1 -20    0.72    0.84
   3   1 -20    1.23    0.84
   3  -1 -20    2.08    0.92
  -2  -1  20    0.65    0.28
  -2   1  20    0.45    0.69
   2   1 -20    1.02    1.15
  -2  -1  20    0.93    0.26
  -2   1  20    1.08    0.69
   2  -1 -20    0.32    0.73
  -1   1  20   -0.55    0.81
  -1   1  20   -0.07    0.73
  -1  -1  20   -0.04    0.44
  -1  -1  20    0.13    0.40
   1   1 -20   -0.71    0.99
   1  -1 -20    0.55    0.94
   0  -1  20    0.42    0.55
   0   1  20    0.70    0.69
   0  -1  20    0.09    0.59
   0   1 -20   -0.76    1.06
   0  -1 -20   -0.32    0.95
   0   1  20    1.24    0.94
   1  -1  20   -0.04    0.52
   1   1  20   -0.32    0.72
   1   1  20   -0.28    0.87
  -1   1 -20   -0.31    0.76
   1  -1  20    0.20    0.56
  -1  -1 -20   -0.24    0.80
   2  -1  20    0.61    0.69
   2   1  20    0.89    0.92
   2   1  20    0.49    0.94
  -2   1 -20    0.28    0.53
  -2   1 -20    0.08    0.53
  -2  -1 -20    0.00    0.74
   2  -1  20    0.78    0.64
   3   1  20    0.34    0.98
   3   1  20    1.05    0.81
  -3   1 -20   -0.06    0.93
  -3  -1 -20   -0.05    0.35
  -3  -1 -20    0.09    0.51
   3  -1  20    0.12    0.41
   3  -1  20    0.23    0.60
   4  -1  20    1.15    0.49
   4  -1  20    0.89    0.68
   4   1  20    5.87    1.05
  -4  -1 -20    0.95    0.57
   4  -1  20    2.55    1.00
   4   1  20   -0.34    1.04
  -8   2  20    0.86    0.52
  -8   2  20    0.49    0.54
   8   2 -20    0.76    1.26
  -7   2  20    0.88    0.90
   7   2 -20    2.34    1.32
   6   2 -20    1.34    1.29
  -6   2  20    1.40    0.94
   5   2 -20    3.37    1.36
  -5   2  20    2.27    1.05
  -4   2  20   12.04    1.02
   4   2 -20    8.89    1.11
  -3   2  20   -0.10    0.92
   3   2 -20   -0.33    0.91
  -2   2  20    1.25    0.78
   2   2 -20    0.92    0.94
   2  -2 -20    0.51    1.02
  -1   2  20    2.12    0.77
   1   2 -20    1.25    1.18
   1  -2 -20    0.52    0.67
   0   2  20    0.09    1.12
   0  -2  20    0.03    0.23
   0   2 -20   -0.16    0.91
   0  -2  20   -0.15    0.26
   0  -2 -20    1.15    0.82
   0   2  20   -0.43    0.81
   1  -2  20    0.35    0.44
   1  -2  20    0.04    0.45
   1   2  20    0.49    1.13
   1   2  20    0.40    0.95
  -1   2 -20    0.59    0.88
  -1  -2 -20    0.06    0.71
   2  -2  20    0.08    0.58
   2  -2  20    0.61    0.60
   2   2  20    0.46    0.83
   2   2  20    1.46    0.97
  -2   2 -20    0.24    0.88
  -2  -2 -20    0.83    0.55
  -8   1  21    0.09    0.69
   8   1 -21    0.76    1.04
  -7   1  21    0.64    0.70
   7   1 -21   -0.35    0.98
  -6   1  21    1.02    0.63
   6   1 -21    0.60    0.92
   6  -1 -21    0.65    1.37
   5   1 -21    3.10    1.23
  -5   1  21    0.87    0.80
   5  -1 -21    3.13    0.92
   4   1 -21   -0.51    0.98
  -4   1  21    0.44    0.62
   4  -1 -21   -0.41    0.99
   3   1 -21    0.87    1.03
  -3   1  21   -0.27    0.66
   3  -1 -21    0.40    0.80
  -2   1  21    0.31    0.78
   2   1 -21    1.33    0.87
   2  -1 -21   -0.68    1.06
  -1   1  21   -0.07    0.88
  -1  -1  21   -0.03    0.40
  -1  -1  21   -0.01    0.34
   1   1 -21   -0.34    0.83
   1  -1 -21    0.44    0.77
  -1   1  21    0.44    0.91
   0   1  21    0.18    0.72
   0  -1  21    0.03    0.48
   0   1  21    0.01    1.00
   0  -1  21   -0.48    0.51
   0   1 -21   -0.11    0.78
   0  -1 -21   -0.16    0.75
   1   1  21   -0.02    1.04
   1   1  21    7.05    1.00
   1  -1  21    4.84    0.69
  -1   1 -21    0.71    0.98
  -1  -1 -21    0.73    0.86
   2   1  21   -0.21    0.99
   2  -1  21    0.77    0.76
   2   1  21   -0.20    0.54
   2   1  21   -0.07    0.53
  -2   1 -21    1.08    0.82
   2  -1  21   -0.26    0.72
  -2  -1 -21   -0.22    0.77
   5   2 -21    0.03    0.96
  -5   2  21    0.35    1.08
   4   2 -21   -0.63    1.10
  -4   2  21   -0.05    0.51
  -4   2  21    1.76    0.75
  -3   2  21    0.00    1.14
   3   2 -21    2.01    1.04
   3  -2 -21    1.65    0.97
  -2   2  21    1.25    0.98
   2   2 -21    0.04    1.04
   2  -2 -21   -0.33    1.08
  -1   2  21   -0.73    1.16
   1   2 -21    1.03    1.29
   1  -2 -21    0.36    0.50
   1  -2 -21    1.50    0.73
   6   0 -22    1.65    1.52
  -5   0  22   -0.03    0.34
  -5   0  22   -0.06    0.35
   5   0 -22   -0.38    0.75
   5   0 -22   -0.48    0.71
  -4   0  22    0.29    0.40
  -4   0  22    0.22    0.49
   4   0 -22    0.33    1.19
  -3   0  22   -0.48    0.48
  -3   0  22    0.01    0.50
   3   0 -22   -0.10    1.08
  -2   0  22   -0.44    0.58
  -2   0  22    0.56    0.59
   2   0 -22   -0.16    1.00
  -1   0  22   -0.34    0.70
  -1   0  22    0.66    0.59
   1   0 -22    1.00    0.97
  -4   1  22    0.17    0.72
   4   1 -22    0.14    1.41
  -4   1  22   -0.49    0.71
   4  -1 -22    0.19    0.87
  -3   1  22    0.76    0.76
  -3   1  22    0.53    0.72
   3   1 -22   -0.19    1.45
   3  -1 -22    0.05    0.52
   3  -1 -22    1.23    0.75
   2   1 -22   -0.80    1.20
   2  -1 -22    0.32    1.00
  -2   1  22   -0.01    0.81
   0   0   0    0.00    0.00
;
_shelx_hkl_checksum     280
_shelx_res_file
;
TITL CG171B in P2(1)/c
    shelx.res
    created by SHELXL-2018/3 at 13:34:06 on 02-Sep-2019
CELL  0.71073  12.6336   4.9426  16.7779   90.000  100.533   90.000
ZERR     4.00   0.0025   0.0010   0.0034    0.000    0.030    0.000
LATT   1
SYMM  - X, 1/2 + Y, 1/2 - Z
SFAC  C    H    N    O
UNIT  56 40 8 4
MERG   2
EQIV $1 -x+1, y-1/2, -z+1/2
EQIV $2 -x+1, -y-1, -z+1
HTAB C3 N2_$1
HTAB N1 N2_$1
HTAB N1 O1_$2
FMAP   2
PLAN -5
SIZE     0.040   0.069   0.374
ACTA
BOND   $H
LIST   4
L.S.  24
TEMP  -103.00
WGHT    0.086000
EXTI    0.019263
FVAR       0.24247
O1    4    0.601034   -0.243822    0.513924    11.00000    0.04455    0.03894 =
         0.02468    0.00559    0.00356   -0.00181
N2    3    0.633997    0.275804    0.280156    11.00000    0.03107    0.03021 =
         0.02935    0.00053    0.00373   -0.00179
N1    3    0.482782   -0.325020    0.398717    11.00000    0.03733    0.03306 =
         0.02796    0.00197    0.00360   -0.00176
C1    1    0.565580   -0.190737    0.441908    11.00000    0.03511    0.03021 =
         0.02848    0.00014    0.00641    0.00314
C2    1    0.618385    0.025169    0.400976    11.00000    0.03101    0.02808 =
         0.02749    0.00042    0.00680    0.00482
C3    1    0.587251    0.090872    0.318801    11.00000    0.03325    0.03057 =
         0.02858    0.00021    0.00334   -0.00116
AFIX  43
H3    2    0.528010   -0.004871    0.288573    11.00000   -1.20000
AFIX   0
C4    1    0.718669    0.414921    0.322776    11.00000    0.02781    0.02607 =
         0.02787   -0.00207    0.00356    0.00287
C5    1    0.770076    0.618177    0.281231    11.00000    0.02992    0.02758 =
         0.03071   -0.00067    0.00678    0.00339
C6    1    0.736222    0.673461    0.198265    11.00000    0.03446    0.03550 =
         0.02952    0.00086    0.00583   -0.00240
AFIX  43
H6    2    0.678537    0.573337    0.167687    11.00000   -1.20000
AFIX   0
C7    1    0.785840    0.870191    0.161506    11.00000    0.03724    0.03866 =
         0.03275    0.00421    0.00823   -0.00048
AFIX  43
H7    2    0.762331    0.905703    0.105414    11.00000   -1.20000
AFIX   0
C8    1    0.870702    1.020035    0.205206    11.00000    0.03674    0.03483 =
         0.04280    0.00246    0.01243   -0.00152
AFIX  43
H8    2    0.904089    1.157365    0.178843    11.00000   -1.20000
AFIX   0
C9    1    0.905711    0.970164    0.285304    11.00000    0.03250    0.03237 =
         0.03929   -0.00064    0.00791    0.00026
AFIX  43
H9    2    0.963477    1.073076    0.314661    11.00000   -1.20000
AFIX   0
C10   1    0.856889    0.766459    0.325291    11.00000    0.02910    0.02804 =
         0.03509   -0.00207    0.00790    0.00302
C11   1    0.893514    0.707434    0.409606    11.00000    0.03186    0.03788 =
         0.03424   -0.00625    0.00370   -0.00243
AFIX  43
H11   2    0.952662    0.805664    0.438992    11.00000   -1.20000
AFIX   0
C12   1    0.845940    0.516095    0.447944    11.00000    0.03235    0.03721 =
         0.02738   -0.00269    0.00090    0.00091
AFIX  43
H12   2    0.872211    0.481242    0.503736    11.00000   -1.20000
AFIX   0
C13   1    0.756574    0.364635    0.406050    11.00000    0.03026    0.03025 =
         0.02598    0.00061    0.00325    0.00454
C14   1    0.703652    0.166848    0.444275    11.00000    0.03523    0.03119 =
         0.02478    0.00087    0.00336    0.00535
AFIX  43
H14   2    0.726853    0.130640    0.500358    11.00000   -1.20000
AFIX   0
H1N   2    0.448693   -0.279087    0.344073    11.00000    0.05880
H1P   2    0.452301   -0.463646    0.424645    11.00000    0.05382
HKLF 4
REM  CG171B in P2(1)/c
REM wR2 = 0.1666, GooF = S = 0.979, Restrained GooF = 0.979 for all data
REM R1 = 0.0548 for 1320 Fo > 4sig(Fo) and 0.1197 for all 2551 data
REM 163 parameters refined using 0 restraints
END
WGHT      0.0858      0.0000
REM Highest difference peak  0.227,  deepest hole -0.272,  1-sigma level  0.060
Q1    1   0.9931  1.3032  0.1997  11.00000  0.05    0.23
Q2    1   0.7384  0.4035  0.3832  11.00000  0.05    0.21
Q3    1   0.9389  1.1171  0.3476  11.00000  0.05    0.20
Q4    1   0.5575 -0.4662  0.5580  11.00000  0.05    0.20
Q5    1   0.6628 -0.0946  0.5630  11.00000  0.05    0.19
;
_shelx_res_checksum     94943
