# Supplementary material for: Crystal structure of benzo[h]quinoline-3-carbox­amide
Source: Acta Crystallogr E Crystallogr Commun. 2019 Nov 5;75(Pt 12):1828–32. doi: 10.1107/S2056989019014440 (PMC6895945; doi:10.1107/S2056989019014440)
Supplement: Supplementary file 2 [file e-75-01828-Isup2.hkl]

data_I                                                                          
_shelx_title ' CG171B in P2(1)/c'                                               
_shelx_refln_list_code          4                                               
_shelx_F_calc_maximum      136.57                                               
_exptl_crystal_F_000       464.00                                               
_reflns_d_resolution_high  0.7500                                               
                                                                                
loop_                                                                           
 _space_group_symop_operation_xyz                                               
 'x, y, z'                                                                      
 '-x, y+1/2, -z+1/2'                                                            
 '-x, -y, -z'                                                                   
 'x, -y-1/2, z-1/2'                                                             
                                                                                
_cell_length_a    12.6336                                                       
_cell_length_b     4.9426                                                       
_cell_length_c    16.7779                                                       
_cell_angle_alpha  90.000                                                       
_cell_angle_beta  100.533                                                       
_cell_angle_gamma  90.000                                                       
                                                                                
_shelx_F_squared_multiplier     1.000                                           
                                                                                
loop_                                                                           
 _refln_index_h                                                                 
 _refln_index_k                                                                 
 _refln_index_l                                                                 
 _refln_F_squared_calc                                                          
 _refln_F_squared_meas                                                          
 _refln_F_squared_sigma                                                         
 _refln_observed_status                                                         
   2   0   0       3142.66       2708.67        95.29 o                         
   3   0   0       1641.65       1388.45         6.78 o                         
   4   0   0       1306.91       1227.37         7.21 o                         
   5   0   0         22.34         19.32         4.51 o                         
   6   0   0       2599.18       2622.45        12.56 o                         
   7   0   0        355.37        389.83        31.56 o                         
   8   0   0       1704.03       1837.34        63.50 o                         
   9   0   0         66.00         76.77         6.78 o                         
  10   0   0         39.15         24.77         8.96 o                         
  11   0   0         57.30         39.85         9.50 o                         
  12   0   0         25.38         17.36         9.88 o                         
  13   0   0         28.52         20.89        11.44 o                         
  14   0   0         42.72         41.73        11.65 o                         
  15   0   0         42.06         16.70        11.65 o                         
  16   0   0         23.32         20.85        13.07 o                         
   1   1   0        699.48        555.30        13.93 o                         
   2   1   0       2922.00       2504.38        50.38 o                         
   3   1   0        520.15        454.80         6.61 o                         
   4   1   0       1203.02       1117.65        31.93 o                         
   5   1   0         23.39         23.63        11.22 o                         
   6   1   0         10.10         -3.82         4.61 o                         
   7   1   0        437.50        438.84        19.75 o                         
   8   1   0         20.61         16.04         6.32 o                         
   9   1   0         80.95         91.66        15.90 o                         
  10   1   0        393.01        420.55        16.42 o                         
  11   1   0         39.66         39.75         8.30 o                         
  12   1   0          0.01         -5.19         8.62 o                         
  13   1   0          1.65          5.54         9.50 o                         
  14   1   0          0.21         -6.91         9.57 o                         
  15   1   0          1.39          1.92        10.17 o                         
  16   1   0         65.65         32.06        13.11 o                         
   0   2   0        772.67        722.30        12.13 o                         
   1   2   0       1459.78       1337.59        11.41 o                         
   2   2   0         63.06         59.07         2.62 o                         
   3   2   0        101.27         73.62         4.15 o                         
   4   2   0         17.35         13.12         3.24 o                         
   5   2   0         44.51         41.98         4.05 o                         
   6   2   0         20.86         25.10         3.85 o                         
   7   2   0          4.19          5.66         3.84 o                         
   8   2   0         12.21          9.96         6.53 o                         
   9   2   0          0.84         -3.53         4.43 o                         
  10   2   0          0.49          0.09         4.43 o                         
  11   2   0          0.25         -0.23         5.07 o                         
  12   2   0          1.48          5.78         6.73 o                         
  13   2   0         18.44          9.79         6.45 o                         
  14   2   0          1.91          0.39         6.67 o                         
  15   2   0          1.25         -1.71         7.53 o                         
   1   3   0        287.06        283.68         3.75 o                         
   2   3   0        105.65        106.02         4.38 o                         
   3   3   0        459.68        456.70        11.26 o                         
   4   3   0         43.60         50.09         5.50 o                         
   5   3   0          7.84          7.74         4.98 o                         
   6   3   0        258.98        258.42         5.11 o                         
   7   3   0        162.91        169.36         8.18 o                         
   8   3   0        668.43        732.93        26.01 o                         
   9   3   0         18.85         19.60         4.85 o                         
  10   3   0          6.93          5.30         7.26 o                         
  11   3   0          2.10          2.60         5.41 o                         
  12   3   0          1.65          1.62         5.68 o                         
  13   3   0          2.81         -5.90         5.90 o                         
  14   3   0         43.86         49.13         6.12 o                         
   0   4   0         84.21         78.18         5.48 o                         
   1   4   0         18.05         16.75         5.09 o                         
   2   4   0        375.52        426.87         9.35 o                         
   3   4   0          8.54          3.82         4.09 o                         
   4   4   0       1846.29       2025.48        23.23 o                         
   5   4   0          0.18         -5.40         5.46 o                         
   6   4   0         91.74         85.55         6.93 o                         
   7   4   0         44.39         66.29        11.52 o                         
   8   4   0         75.17         87.35         7.62 o                         
   9   4   0         48.98         59.11         6.77 o                         
  10   4   0          2.99          4.51         7.61 o                         
  11   4   0         20.00          9.55         9.03 o                         
  12   4   0         13.23         12.56         8.86 o                         
  13   4   0          4.27         -3.03         9.09 o                         
   1   5   0          0.00         -0.01         4.97 o                         
   2   5   0         41.74         49.56         5.96 o                         
   3   5   0         22.98         26.64         6.02 o                         
   4   5   0          2.92          0.28         6.88 o                         
   5   5   0          1.67         -3.21         5.81 o                         
   6   5   0         83.18         85.23         7.89 o                         
   7   5   0          4.46         13.06         7.53 o                         
   8   5   0          5.09          6.98         7.68 o                         
   9   5   0          3.10         -1.33         8.14 o                         
  10   5   0          0.00         -8.03         8.03 o                         
   0   6   0         14.31         18.25         8.91 o                         
   1   6   0          1.82          3.84         6.78 o                         
   2   6   0          0.14          0.66         6.13 o                         
   3   6   0         19.51          9.80         8.43 o                         
   4   6   0         21.26         17.21         7.90 o                         
   5   6   0         42.71         32.83         7.78 o                         
   6   6   0          2.54          7.30        10.19 o                         
 -16   1   1         23.72         12.49        11.14 o                         
 -15   1   1          0.37          3.21        10.40 o                         
 -14   1   1         21.56         24.13        10.52 o                         
 -13   1   1          0.01         14.79         9.86 o                         
 -12   1   1         23.85         27.86        10.19 o                         
 -11   1   1        190.14        187.88         8.11 o                         
 -10   1   1        215.53        228.60         9.16 o                         
  -9   1   1        166.74        180.13        11.16 o                         
  -8   1   1        247.99        256.29         5.79 o                         
  -7   1   1          6.12          4.87         5.61 o                         
  -6   1   1        187.08        169.13         4.94 o                         
  -5   1   1          0.18         -4.71         4.71 o                         
  -4   1   1        919.56        831.58        13.41 o                         
  -3   1   1      13945.03      14654.39       155.04 o                         
  -2   1   1       1185.51       1032.17         9.89 o                         
  -1   1   1        738.75        612.50         5.17 o                         
   0   1   1        421.81        331.16         4.42 o                         
   1   1   1       1261.84       1062.16        17.03 o                         
   2   1   1         60.57         51.72         2.12 o                         
   3   1   1        631.63        516.95         5.34 o                         
   4   1   1          1.18         16.13        10.66 o                         
   5   1   1        409.01        458.39        11.22 o                         
   6   1   1         79.83         65.71         5.59 o                         
   7   1   1         26.12         27.16         4.96 o                         
   8   1   1          5.36          0.26         5.93 o                         
   9   1   1         25.89         16.85         7.64 o                         
  10   1   1          9.48         11.43         6.89 o                         
  11   1   1         26.54         39.70         9.44 o                         
  12   1   1          0.25         -0.12         8.12 o                         
  13   1   1          5.54        -10.16        10.16 o                         
  14   1   1          0.37         -2.93         9.07 o                         
  15   1   1          0.34          9.56        10.94 o                         
  16   1   1          2.33         -6.70         6.70 o                         
 -15   2   1          0.06         -3.57         7.51 o                         
 -14   2   1         47.56         52.13         7.77 o                         
 -13   2   1          9.54         11.96         6.66 o                         
 -12   2   1         51.17         55.47         6.65 o                         
 -11   2   1        223.53        254.55        15.33 o                         
 -10   2   1          3.77         11.22         5.60 o                         
  -9   2   1         82.89         81.12        10.27 o                         
  -8   2   1          8.27         10.47         7.10 o                         
  -7   2   1         16.93         24.29         5.54 o                         
  -6   2   1        111.07         93.89         4.87 o                         
  -5   2   1        162.10        171.40         3.81 o                         
  -4   2   1         34.26         27.34         4.00 o                         
  -3   2   1          3.60          1.02         2.57 o                         
  -2   2   1         44.27         45.31         3.11 o                         
  -1   2   1        243.40        206.00         2.98 o                         
   0   2   1        222.10        193.10         6.79 o                         
   1   2   1         80.88         80.80         2.33 o                         
   2   2   1        321.73        276.92         9.44 o                         
   3   2   1         62.39         65.43         5.83 o                         
   4   2   1         82.74         76.10         6.36 o                         
   5   2   1        278.24        288.34         6.04 o                         
   6   2   1         16.95         14.85         7.06 o                         
   7   2   1          9.59          7.36         4.05 o                         
   8   2   1         44.19         50.20         5.30 o                         
   9   2   1        152.95        162.67         7.45 o                         
  10   2   1         21.99         18.59         4.44 o                         
  11   2   1          0.04         -1.24         5.24 o                         
  12   2   1         12.57         18.10         7.37 o                         
  13   2   1         14.31         29.13        13.89 o                         
  14   2   1          0.64         -6.71         6.71 o                         
  15   2   1          2.68          1.03         5.86 o                         
 -14   3   1         17.73          4.36         4.87 o                         
 -13   3   1         11.39          4.73         6.70 o                         
 -12   3   1         23.75         32.66         6.14 o                         
 -11   3   1          1.72          4.41         5.14 o                         
 -10   3   1         15.58         21.83         5.24 o                         
  -9   3   1        110.46        123.61         7.20 o                         
  -8   3   1        101.66        121.50         7.93 o                         
  -7   3   1       2238.82       2360.62        32.28 o                         
  -6   3   1          3.15          2.22         4.62 o                         
  -5   3   1          1.12         -4.59         4.69 o                         
  -4   3   1        319.07        317.66         9.35 o                         
  -3   3   1          0.47         -1.64         6.60 o                         
  -2   3   1        120.18        112.44         4.72 o                         
  -1   3   1        221.65        237.93         7.50 o                         
   0   3   1          0.04         -3.21         3.21 o                         
   1   3   1        490.52        521.13         9.75 o                         
   2   3   1          3.52          0.47         3.21 o                         
   3   3   1         31.88         33.70         3.86 o                         
   4   3   1         16.19          9.73         5.89 o                         
   5   3   1          1.47         -4.99         4.99 o                         
   6   3   1         34.65         34.41         6.05 o                         
   7   3   1          8.41          9.60         5.37 o                         
   8   3   1        304.33        346.99         9.21 o                         
   9   3   1         16.57         16.04         4.32 o                         
  10   3   1         58.32         58.93         4.98 o                         
  11   3   1          1.44          3.55         5.48 o                         
  12   3   1         20.20         21.43         5.04 o                         
  13   3   1          3.50          3.89         4.28 o                         
  14   3   1         74.68         80.67        11.53 o                         
 -13   4   1          2.42         -0.38         6.08 o                         
 -12   4   1          2.67          6.99         8.24 o                         
 -11   4   1          2.94         -0.62         8.68 o                         
 -10   4   1         32.27         24.99         7.75 o                         
  -9   4   1         10.68          5.85         6.22 o                         
  -8   4   1          0.35         -5.91         6.84 o                         
  -7   4   1          1.19         -1.87         6.93 o                         
  -6   4   1          2.22          2.19         6.00 o                         
  -5   4   1        197.60        203.00         6.41 o                         
  -4   4   1          0.02          5.94         6.73 o                         
  -3   4   1         79.31         92.77         4.73 o                         
  -2   4   1        175.42        190.06         4.79 o                         
  -1   4   1         38.20         37.36         5.58 o                         
   0   4   1          0.83          7.12         4.04 o                         
   1   4   1          6.57          6.68         3.73 o                         
   2   4   1         25.16         25.98         4.86 o                         
   3   4   1         91.32         97.36         5.14 o                         
   4   4   1        852.94        905.84        24.90 o                         
   5   4   1        475.29        540.67        16.20 o                         
   6   4   1         60.45         65.55         9.20 o                         
   7   4   1          0.45          9.82         9.89 o                         
   8   4   1          4.72          7.62         7.39 o                         
   9   4   1         84.23         97.57         7.90 o                         
  10   4   1         40.11         28.73        12.08 o                         
  11   4   1        160.53        167.49        10.22 o                         
  12   4   1         15.43         13.79         8.94 o                         
  13   4   1         20.35         10.72         7.25 o                         
 -10   5   1          0.31         -1.07         8.19 o                         
  -9   5   1          5.87          0.60         8.08 o                         
  -8   5   1         12.18         16.65         7.75 o                         
  -7   5   1          3.03          4.81         7.90 o                         
  -6   5   1        188.28        202.66        11.64 o                         
  -5   5   1         50.66         42.66         7.06 o                         
  -4   5   1         43.55         43.09         6.44 o                         
  -3   5   1         13.29          9.45         5.42 o                         
  -2   5   1          0.15          7.50         5.38 o                         
  -1   5   1          0.09          4.22         5.51 o                         
   0   5   1         16.23         21.88         5.21 o                         
   1   5   1         87.45         89.68         5.32 o                         
   2   5   1        126.15        129.51         7.08 o                         
   3   5   1         75.87         87.74         8.97 o                         
   4   5   1         13.31         13.33         5.79 o                         
   5   5   1          1.64          0.68         5.48 o                         
   6   5   1          0.05         -5.63         7.84 o                         
   7   5   1          4.90          3.35         8.00 o                         
   8   5   1          1.47         12.39         8.79 o                         
   9   5   1          6.71         14.09         7.31 o                         
  10   5   1          1.45          0.44         6.70 o                         
  -6   6   1          0.00         -1.08         6.39 o                         
  -5   6   1          1.85          0.15         7.49 o                         
  -4   6   1          0.54          6.13         7.45 o                         
  -3   6   1          0.07          3.24         8.12 o                         
  -2   6   1         10.03         10.84         6.69 o                         
  -1   6   1          0.00         -2.89         6.23 o                         
   0   6   1          1.53          7.29         6.42 o                         
   1   6   1          1.82         -2.98         6.99 o                         
   2   6   1          0.10         -0.87         7.14 o                         
   3   6   1          8.17          6.70         7.92 o                         
   4   6   1         25.62         19.37         7.55 o                         
   5   6   1          8.75          5.47         7.17 o                         
   6   6   1          5.08          1.45        10.49 o                         
 -16   0   2          3.43          0.20        12.93 o                         
 -15   0   2          6.96         13.68        11.99 o                         
 -14   0   2         36.66         38.46        12.91 o                         
 -13   0   2          3.56         -3.07         9.81 o                         
 -12   0   2         53.79         56.58        10.83 o                         
 -11   0   2        123.42        111.76        13.19 o                         
 -10   0   2         77.41         91.51        21.87 o                         
  -9   0   2        229.88        253.84         9.05 o                         
  -8   0   2         23.68         27.04         7.21 o                         
  -7   0   2         59.26         60.32        10.13 o                         
  -6   0   2          0.30          0.43        10.80 o                         
  -5   0   2          1.18          0.34         4.57 o                         
  -4   0   2         79.05         67.37         3.75 o                         
  -3   0   2       1646.58       1418.12         6.05 o                         
  -2   0   2       1032.50        885.75         5.42 o                         
   1   0   2      15429.57      18416.43       236.86 o                         
   2   0   2       2551.44       2258.92        25.32 o                         
   3   0   2       1199.50        971.96        26.03 o                         
   4   0   2        270.94        221.17        24.50 o                         
   5   0   2        590.78        540.73         6.78 o                         
   6   0   2        172.15        188.57         8.00 o                         
   7   0   2       1660.46       1738.00        62.59 o                         
   8   0   2       1304.91       1446.12        40.78 o                         
   9   0   2         73.08         79.14         8.69 o                         
  10   0   2         29.89         22.94         8.64 o                         
  11   0   2          0.01         19.76         9.64 o                         
  12   0   2          1.22         18.26         9.12 o                         
  13   0   2         52.35         46.18        12.38 o                         
  14   0   2        369.31        344.77        20.45 o                         
  15   0   2          1.97         -8.20        11.23 o                         
  16   0   2         45.82         18.37        21.44 o                         
 -16   1   2          3.42         -0.31        10.74 o                         
 -15   1   2          0.11          0.03        11.68 o                         
 -14   1   2          1.29         -2.02         8.70 o                         
 -13   1   2          0.29         -6.67        13.22 o                         
 -12   1   2         28.78         34.13         7.72 o                         
 -11   1   2         32.94         14.43         6.46 o                         
 -10   1   2          0.01         -1.70         4.75 o                         
  -9   1   2        326.75        391.35        13.88 o                         
  -8   1   2         61.37         65.61         5.31 o                         
  -7   1   2        189.21        198.17         8.51 o                         
  -6   1   2          2.45          4.64         5.05 o                         
  -5   1   2         82.56         63.74         4.85 o                         
  -4   1   2         51.69         49.24         4.42 o                         
  -3   1   2      18652.71      20865.11       185.46 o                         
  -2   1   2      15176.92      15948.93       265.95 o                         
  -1   1   2        488.09        383.81         9.14 o                         
   0   1   2          4.00          7.23         1.52 o                         
   1   1   2         67.96         69.32         2.66 o                         
   2   1   2        192.50        148.31         2.54 o                         
   3   1   2        574.29        506.90         8.41 o                         
   4   1   2       1172.62       1125.95         8.93 o                         
   5   1   2       1591.12       1545.69        16.01 o                         
   6   1   2       1142.86       1171.06        35.80 o                         
   7   1   2         76.56         72.87         9.87 o                         
   8   1   2         72.12         85.40         8.34 o                         
   9   1   2          2.67         14.86         7.10 o                         
  10   1   2         11.23         13.20         8.24 o                         
  11   1   2          1.02          6.15         7.73 o                         
  12   1   2         75.49         78.87        19.83 o                         
  13   1   2          2.01          7.20         9.41 o                         
  14   1   2          2.03         12.24        10.00 o                         
  15   1   2          8.49         -6.71        13.54 o                         
  16   1   2          2.40          9.75         5.78 o                         
 -15   2   2          1.98          3.68         9.75 o                         
 -14   2   2         18.09         23.03         8.98 o                         
 -13   2   2        141.44        140.23         7.89 o                         
 -12   2   2         36.91         28.80         5.55 o                         
 -11   2   2         67.67         63.50         6.73 o                         
 -10   2   2       1099.55       1168.72        11.91 o                         
  -9   2   2         80.40         75.45         5.38 o                         
  -8   2   2        129.52        130.36         5.64 o                         
  -7   2   2         89.71         98.76         6.02 o                         
  -6   2   2       1549.70       1562.91        49.41 o                         
  -5   2   2        382.74        376.57        12.50 o                         
  -4   2   2         21.50         23.86         3.09 o                         
  -3   2   2          3.20         -3.91         3.95 o                         
  -2   2   2       1900.97       1883.28        25.56 o                         
  -1   2   2         56.66         61.33         2.75 o                         
   0   2   2        686.15        628.26        10.61 o                         
   1   2   2         56.46         56.47         2.46 o                         
   2   2   2          0.02          4.88         3.43 o                         
   3   2   2         16.64         14.26         3.19 o                         
   4   2   2         39.76         28.03         6.81 o                         
   5   2   2          4.34          1.30         6.67 o                         
   6   2   2        195.08        190.16         3.77 o                         
   7   2   2         46.63         49.47         4.63 o                         
   8   2   2          6.11         10.16         4.80 o                         
   9   2   2         25.21         24.95         4.12 o                         
  10   2   2         25.12         28.14         6.38 o                         
  11   2   2          2.05          3.85         4.36 o                         
  12   2   2          6.68         11.27         4.36 o                         
  13   2   2          4.20          4.35         6.48 o                         
  14   2   2         22.39         15.76         9.23 o                         
  15   2   2          7.63         -0.61         6.34 o                         
 -14   3   2         21.27         18.75         6.97 o                         
 -13   3   2         13.53         22.40         7.27 o                         
 -12   3   2          2.17          4.88         6.22 o                         
 -11   3   2         36.01         45.50         5.81 o                         
 -10   3   2          2.95          5.05         5.02 o                         
  -9   3   2          0.11          0.71         4.87 o                         
  -8   3   2        224.48        216.11        10.06 o                         
  -7   3   2        400.12        405.42        12.96 o                         
  -6   3   2        696.38        693.32        15.06 o                         
  -5   3   2         10.67         10.41         5.43 o                         
  -4   3   2         34.80         38.10         3.93 o                         
  -3   3   2        236.62        241.92        10.93 o                         
  -2   3   2        108.85         96.79         6.12 o                         
  -1   3   2        278.74        280.45         4.19 o                         
   0   3   2        776.81        827.78         8.57 o                         
   1   3   2        115.76        131.21         5.14 o                         
   2   3   2        451.47        459.90         7.00 o                         
   3   3   2         30.31         16.33         5.09 o                         
   4   3   2          2.93          4.86         4.69 o                         
   5   3   2          5.47         -4.30         6.79 o                         
   6   3   2        126.98        124.95         6.98 o                         
   7   3   2         10.61          0.67         8.25 o                         
   8   3   2        136.49        139.66        15.85 o                         
   9   3   2          0.20         -1.47         5.91 o                         
  10   3   2          6.04         -5.05         7.48 o                         
  11   3   2          0.00         -3.26         8.00 o                         
  12   3   2          1.80         -2.93         9.87 o                         
  13   3   2          0.61         -5.22        11.24 o                         
  14   3   2         63.50         38.49        11.89 o                         
 -13   4   2          0.19          4.35         4.38 o                         
 -12   4   2          4.83          1.80         6.40 o                         
 -11   4   2          4.00         10.01         6.67 o                         
 -10   4   2          1.13         -2.59         5.96 o                         
  -9   4   2          0.06         -1.19         4.88 o                         
  -8   4   2         33.26         36.11         5.66 o                         
  -7   4   2         11.47          8.28         5.31 o                         
  -6   4   2         28.81         40.00         6.46 o                         
  -5   4   2         15.51         14.61         5.91 o                         
  -4   4   2          2.47         -0.57         5.40 o                         
  -3   4   2         74.65         75.75         5.04 o                         
  -2   4   2         12.72          5.08         3.93 o                         
  -1   4   2         18.86         21.92         4.18 o                         
   0   4   2         37.94         40.72         3.97 o                         
   1   4   2        106.44        111.74         4.65 o                         
   2   4   2        115.71        134.91         6.71 o                         
   3   4   2        118.83        136.66         5.46 o                         
   4   4   2         73.03         78.61         8.08 o                         
   5   4   2        645.86        670.38        20.28 o                         
   6   4   2        120.57        129.40         9.26 o                         
   7   4   2          0.07         -1.23         7.21 o                         
   8   4   2          1.00          3.34         6.11 o                         
   9   4   2         41.00         47.89         6.98 o                         
  10   4   2         58.75         30.45         8.22 o                         
  11   4   2         58.42         77.38        10.73 o                         
  12   4   2          5.98         -2.03         7.82 o                         
 -10   5   2          8.63          7.89         8.61 o                         
  -9   5   2          2.55         -0.98         8.86 o                         
  -8   5   2         10.03         18.49         7.54 o                         
  -7   5   2         71.81         89.52        10.02 o                         
  -6   5   2         14.62         -0.53         8.54 o                         
  -5   5   2         38.14         44.04         6.96 o                         
  -4   5   2          8.94         16.13         6.61 o                         
  -3   5   2          0.00          2.98         5.67 o                         
  -2   5   2          3.63         -0.25         5.57 o                         
  -1   5   2          2.32          0.58         5.14 o                         
   0   5   2         19.42         18.22         5.25 o                         
   1   5   2        550.92        641.12        15.60 o                         
   2   5   2        300.63        344.44         6.59 o                         
   3   5   2        100.20        107.89         6.11 o                         
   4   5   2          0.03          6.34         6.86 o                         
   5   5   2          1.50          1.65         7.68 o                         
   6   5   2          0.42         -3.15         8.43 o                         
   7   5   2          0.29          6.13         8.69 o                         
   8   5   2         12.67         13.56         8.27 o                         
   9   5   2         41.15         35.07         8.51 o                         
  10   5   2         12.08         18.99         7.93 o                         
  -6   6   2         33.67         30.98         9.30 o                         
  -5   6   2          2.42          1.82         7.22 o                         
  -4   6   2          2.37         -6.39         8.06 o                         
  -3   6   2          1.69         -1.71         7.04 o                         
  -2   6   2         11.61          4.11         7.34 o                         
  -1   6   2         32.40         31.20         6.91 o                         
   0   6   2         40.00         31.96         7.23 o                         
   1   6   2          0.45         -4.29         6.66 o                         
   2   6   2          0.78         18.05         6.79 o                         
   3   6   2          0.05          4.17         8.01 o                         
   4   6   2          0.11          1.78         7.49 o                         
   5   6   2          0.32         -9.31         9.31 o                         
   6   6   2          0.60         12.05         7.49 o                         
 -16   1   3          0.34         12.68        11.93 o                         
 -15   1   3          2.49        -10.05        10.05 o                         
 -14   1   3         49.70         51.23         9.59 o                         
 -13   1   3         46.59         49.05         8.76 o                         
 -12   1   3        196.39        212.65        10.62 o                         
 -11   1   3         39.22         44.51         6.23 o                         
 -10   1   3         45.55         47.07         5.11 o                         
  -9   1   3         43.15         41.39         5.73 o                         
  -8   1   3          6.42          8.13         4.30 o                         
  -7   1   3          5.01          7.84         4.42 o                         
  -6   1   3        286.79        302.32         6.92 o                         
  -5   1   3         71.51         53.74         3.26 o                         
  -4   1   3        730.27        743.10         5.37 o                         
  -3   1   3        479.90        423.27         9.99 o                         
  -2   1   3       9731.98       9413.59        90.67 o                         
  -1   1   3          9.79          6.69         1.38 o                         
   0   1   3        101.31         88.89         1.95 o                         
   1   1   3          0.07          1.91         2.05 o                         
   2   1   3        737.02        615.82         8.43 o                         
   3   1   3        191.12        177.25         7.49 o                         
   4   1   3        851.75        876.43        22.98 o                         
   5   1   3        456.47        444.15         5.72 o                         
   6   1   3        164.49        197.43         7.03 o                         
   7   1   3         61.16         66.10         6.68 o                         
   8   1   3          6.61         -7.35         7.35 o                         
   9   1   3         26.98         29.42         7.46 o                         
  10   1   3         63.95         61.84         7.80 o                         
  11   1   3         88.30         93.53         9.41 o                         
  12   1   3         81.27         92.39         9.04 o                         
  13   1   3         21.05          4.25         9.80 o                         
  14   1   3         18.82         14.82        10.17 o                         
  15   1   3          1.59          1.31        13.26 o                         
 -16   2   3         16.70         13.13         6.50 o                         
 -15   2   3          0.06          4.63         7.67 o                         
 -14   2   3          4.02          7.99         7.59 o                         
 -13   2   3          0.38         -1.01         6.79 o                         
 -12   2   3        169.14        170.48         6.84 o                         
 -11   2   3         39.92         49.36         5.76 o                         
 -10   2   3        974.19       1015.26        17.87 o                         
  -9   2   3        436.80        430.65        14.38 o                         
  -8   2   3        111.64        100.84         5.47 o                         
  -7   2   3          9.76          1.77         4.03 o                         
  -6   2   3       2614.79       2724.14        81.98 o                         
  -5   2   3        437.56        415.01         9.27 o                         
  -4   2   3       2674.02       2750.84        28.03 o                         
  -3   2   3        311.33        321.63         4.32 o                         
  -2   2   3        523.53        555.82         8.22 o                         
  -1   2   3        306.89        307.83         8.70 o                         
   0   2   3          0.01          2.05         2.38 o                         
   1   2   3          2.46         -0.99         3.10 o                         
   2   2   3        623.29        635.95         5.71 o                         
   3   2   3         88.47         96.52         3.30 o                         
   4   2   3        106.87         88.67         4.55 o                         
   5   2   3        775.20        801.40        22.98 o                         
   6   2   3          8.05          5.71         7.80 o                         
   7   2   3          0.89         17.57        23.18 o                         
   8   2   3         51.67         49.46         6.69 o                         
   9   2   3          3.72          0.75         2.26 o                         
  10   2   3          2.86          3.29         3.81 o                         
  11   2   3         72.04         81.09         2.97 o                         
  12   2   3          4.39          7.82         3.56 o                         
  13   2   3          0.88         -9.61         9.61 o                         
  14   2   3          0.01          4.40        10.50 o                         
  15   2   3          1.91         -5.85        10.16 o                         
 -14   3   3          4.06          4.12         7.50 o                         
 -13   3   3          2.74         -1.40         7.43 o                         
 -12   3   3          5.10         11.49         5.89 o                         
 -11   3   3          0.01          5.74         5.52 o                         
 -10   3   3         26.35         25.40         5.35 o                         
  -9   3   3         14.86         13.54         5.08 o                         
  -8   3   3         20.31         34.41         5.90 o                         
  -7   3   3          2.07         -2.71         4.81 o                         
  -6   3   3        296.73        292.66        10.35 o                         
  -5   3   3         72.16         76.68         4.62 o                         
  -4   3   3          3.39          0.64         4.11 o                         
  -3   3   3          0.01         -4.26         4.61 o                         
  -2   3   3         12.49         12.42         2.90 o                         
  -1   3   3        104.31        101.16         6.97 o                         
   0   3   3        529.31        545.40        12.53 o                         
   1   3   3        549.49        594.16         9.43 o                         
   2   3   3          5.02         16.01         3.76 o                         
   3   3   3         28.04         32.37         7.15 o                         
   4   3   3         19.13         22.90         3.91 o                         
   5   3   3          0.06         -1.01         5.34 o                         
   6   3   3        199.00        227.17         5.95 o                         
   7   3   3        377.15        387.52        13.64 o                         
   8   3   3         25.67         40.59         7.24 o                         
   9   3   3          2.55         -6.47         6.96 o                         
  10   3   3         43.83         50.07         7.50 o                         
  11   3   3          0.35         -9.72        11.76 o                         
  12   3   3          0.01          0.29         7.94 o                         
  13   3   3         82.38         59.66        11.49 o                         
  14   3   3          2.49          8.79         8.08 o                         
 -13   4   3          4.70          0.11         5.30 o                         
 -12   4   3          0.02          0.98         6.63 o                         
 -11   4   3         11.70         25.12         6.87 o                         
 -10   4   3         52.18         59.27         6.25 o                         
  -9   4   3         16.83         21.52         5.93 o                         
  -8   4   3          5.48          6.48         5.92 o                         
  -7   4   3          5.80          7.59         5.72 o                         
  -6   4   3         19.41         29.55         6.35 o                         
  -5   4   3         73.57        105.31         9.81 o                         
  -4   4   3          2.05          0.12         5.71 o                         
  -3   4   3          1.85         -4.46         4.46 o                         
  -2   4   3         83.93         88.25         5.24 o                         
  -1   4   3         19.82         13.00         4.92 o                         
   0   4   3         13.42          6.87         4.14 o                         
   1   4   3          1.10         -2.00         4.64 o                         
   2   4   3         12.42         18.74         4.02 o                         
   3   4   3          7.73         18.21         5.75 o                         
   4   4   3          3.86         10.44         6.53 o                         
   5   4   3         64.71         71.70         5.95 o                         
   6   4   3        120.46        128.84         6.47 o                         
   7   4   3         31.80         26.52         6.43 o                         
   8   4   3         29.31         26.92         6.59 o                         
   9   4   3         14.34         10.84         6.88 o                         
  10   4   3         24.05         22.02         7.79 o                         
  11   4   3         13.35         14.93         8.74 o                         
  12   4   3         37.13         33.80         9.45 o                         
 -10   5   3          8.72          9.08         8.69 o                         
  -9   5   3          9.05          5.57         8.36 o                         
  -8   5   3          0.00         -7.30         7.30 o                         
  -7   5   3         11.67          7.52         8.05 o                         
  -6   5   3         13.70          2.97         8.52 o                         
  -5   5   3         71.27         80.66         7.32 o                         
  -4   5   3         99.28        111.81         9.89 o                         
  -3   5   3          9.68          9.31         5.65 o                         
  -2   5   3         34.77         41.63         5.16 o                         
  -1   5   3         54.63         73.07         5.39 o                         
   0   5   3          9.72         11.34         5.23 o                         
   1   5   3         55.26         62.45         6.63 o                         
   2   5   3        808.33        923.43        13.98 o                         
   3   5   3          0.32          1.65         6.49 o                         
   4   5   3         16.99         17.76         7.79 o                         
   5   5   3          1.53         -4.22         5.60 o                         
   6   5   3         12.53         13.89         8.47 o                         
   7   5   3          2.52          2.85         8.51 o                         
   8   5   3         23.05         16.67        10.39 o                         
   9   5   3          0.65          2.54         8.70 o                         
  10   5   3         36.28         30.27         9.31 o                         
  -6   6   3         15.40         15.07         9.59 o                         
  -5   6   3          6.10          1.00         7.73 o                         
  -4   6   3          0.30         -5.01         7.60 o                         
  -3   6   3          0.06          0.32         7.31 o                         
  -2   6   3         79.14         57.39         6.48 o                         
  -1   6   3         26.72         12.40         6.84 o                         
   0   6   3        133.87        136.95         7.50 o                         
   1   6   3         52.58         50.63         8.98 o                         
   2   6   3          1.16          7.20         7.41 o                         
   3   6   3          0.52         -1.54         7.59 o                         
   4   6   3         13.18          7.33         7.54 o                         
   5   6   3          0.50          4.54        10.43 o                         
   6   6   3          8.73         -2.60         7.69 o                         
 -16   0   4          0.26          2.28        12.35 o                         
 -15   0   4        144.13        145.14        15.27 o                         
 -14   0   4         30.31         27.31         9.68 o                         
 -13   0   4         13.20         16.91         9.14 o                         
 -12   0   4         40.92         27.46         9.03 o                         
 -11   0   4          4.09          1.77         9.95 o                         
 -10   0   4         73.19         84.20        16.93 o                         
  -9   0   4          3.29          5.94         6.49 o                         
  -8   0   4          1.95         11.01         5.75 o                         
  -7   0   4         85.55         79.61         5.54 o                         
  -6   0   4        909.79        831.79        15.70 o                         
  -5   0   4        338.49        318.35         4.89 o                         
  -4   0   4       1359.25       1190.99         8.66 o                         
  -3   0   4          0.75          3.40         4.25 o                         
  -2   0   4        742.21        638.38         5.00 o                         
  -1   0   4       1554.80       1229.98         5.96 o                         
   1   0   4        833.72        744.22        12.50 o                         
   2   0   4       1311.45       1180.01        28.40 o                         
   3   0   4       2376.28       2283.98        22.43 o                         
   4   0   4       1251.07       1253.06        19.74 o                         
   5   0   4        149.47        158.33         9.86 o                         
   6   0   4         29.43         20.32         6.01 o                         
   7   0   4         39.99         47.27         9.10 o                         
   8   0   4          9.30         10.74         7.99 o                         
   9   0   4         11.96          6.42        10.12 o                         
  10   0   4         80.66         87.45        10.02 o                         
  11   0   4         24.46         29.87        12.26 o                         
  12   0   4         10.61         -5.88        10.29 o                         
  13   0   4         25.82         -1.01        11.06 o                         
  14   0   4          5.56         19.05        17.01 o                         
  15   0   4         78.27         -1.68        28.58 o                         
 -16   1   4          0.03          0.44        11.87 o                         
 -15   1   4          1.04          1.93        12.05 o                         
 -14   1   4         22.39         20.02        13.22 o                         
 -13   1   4        629.34        672.51        25.54 o                         
 -12   1   4        103.06        125.97         6.59 o                         
 -11   1   4        190.95        185.03         6.69 o                         
 -10   1   4         15.51         12.16         5.58 o                         
  -9   1   4          5.92          7.26         4.95 o                         
  -8   1   4         89.86         99.99         4.13 o                         
  -7   1   4          1.04         -4.42         4.42 o                         
  -6   1   4        120.15        117.71         5.60 o                         
  -5   1   4        779.30        828.29         5.62 o                         
  -4   1   4        809.25        740.82        21.83 o                         
  -3   1   4          0.16          0.35         3.93 o                         
  -2   1   4       2564.87       2297.64        51.20 o                         
  -1   1   4       1409.67       1249.55        16.35 o                         
   0   1   4       1045.74        860.99         8.84 o                         
   1   1   4        452.51        391.03        13.78 o                         
   2   1   4         19.63         16.53         2.64 o                         
   3   1   4         24.33         14.64         2.88 o                         
   4   1   4        180.91        160.56         6.23 o                         
   5   1   4        704.40        742.51         8.29 o                         
   6   1   4         42.07         43.82         4.27 o                         
   7   1   4        129.12        125.74         3.61 o                         
   8   1   4         31.09         28.13         6.98 o                         
   9   1   4          2.09          1.43        10.80 o                         
  10   1   4          0.11          6.39         7.59 o                         
  11   1   4        112.10         96.74        10.99 o                         
  12   1   4         70.89         59.69         9.92 o                         
  13   1   4         10.61          7.32         8.99 o                         
  14   1   4          1.07          0.10         6.07 o                         
  15   1   4          0.34          9.22         5.29 o                         
 -16   2   4          4.68         -2.23         4.60 o                         
 -15   2   4          0.05         -3.58         8.76 o                         
 -14   2   4          1.01          0.12         7.51 o                         
 -13   2   4         78.22         77.57         7.54 o                         
 -12   2   4        150.89        162.21        10.66 o                         
 -11   2   4          3.90          3.50         5.76 o                         
 -10   2   4         16.91         17.19         5.89 o                         
  -9   2   4       1364.48       1386.11        49.30 o                         
  -8   2   4         37.44         38.19         5.23 o                         
  -7   2   4         47.55         60.40         7.78 o                         
  -6   2   4        483.27        519.37         8.92 o                         
  -5   2   4       6628.54       6814.24       161.75 o                         
  -4   2   4         26.50         25.70         3.17 o                         
  -3   2   4        587.83        617.98         9.88 o                         
  -2   2   4        180.54        179.77         2.78 o                         
  -1   2   4       1766.91       1783.68        10.65 o                         
   0   2   4         36.59         38.44         2.58 o                         
   1   2   4       1028.95       1026.85        21.24 o                         
   2   2   4          0.30          3.74         5.70 o                         
   3   2   4       2311.52       2447.99        46.39 o                         
   4   2   4        816.86        814.25        15.35 o                         
   5   2   4         85.94         88.17         7.49 o                         
   6   2   4         14.37         13.85         4.48 o                         
   7   2   4          0.42          4.79         4.55 o                         
   8   2   4         82.87         75.06        15.76 o                         
   9   2   4         59.84         39.13         6.89 o                         
  10   2   4          0.01         -4.10         9.19 o                         
  11   2   4          2.54          8.57         9.73 o                         
  12   2   4        322.77        322.87        20.42 o                         
  13   2   4          6.68          3.96         7.54 o                         
  14   2   4          0.63          0.49         5.55 o                         
 -14   3   4          0.09         -2.29         4.57 o                         
 -13   3   4          0.21         -6.95         6.95 o                         
 -12   3   4          7.20         10.07         5.78 o                         
 -11   3   4         20.59         14.37         5.42 o                         
 -10   3   4         26.65         32.05         5.26 o                         
  -9   3   4        363.69        373.54        18.73 o                         
  -8   3   4          0.19          2.05         4.83 o                         
  -7   3   4        518.27        526.54        17.03 o                         
  -6   3   4         14.10          5.36         3.82 o                         
  -5   3   4         58.30         61.43         4.27 o                         
  -4   3   4         60.91         74.11         7.61 o                         
  -3   3   4          1.37         -0.34         3.69 o                         
  -2   3   4        109.42        103.97         3.20 o                         
  -1   3   4        157.20        160.55         6.20 o                         
   0   3   4         11.08          5.51         3.95 o                         
   1   3   4         33.06         35.02         8.10 o                         
   2   3   4         12.15         13.49         3.83 o                         
   3   3   4         26.70         28.06         3.65 o                         
   4   3   4         56.18         56.01         3.42 o                         
   5   3   4          2.57          1.56         5.55 o                         
   6   3   4          5.38         14.81         5.54 o                         
   7   3   4        141.44        179.54         6.43 o                         
   8   3   4        163.60        180.20        14.63 o                         
   9   3   4         19.13         14.28         6.45 o                         
  10   3   4          3.62          0.89         6.24 o                         
  11   3   4         57.25         75.47         7.31 o                         
  12   3   4         11.23         19.25         8.34 o                         
  13   3   4         10.69         -0.89         8.19 o                         
 -13   4   4          2.16         -1.26         3.67 o                         
 -12   4   4          0.82         12.94         6.77 o                         
 -11   4   4          1.25         10.29         6.44 o                         
 -10   4   4         10.21         14.65         5.76 o                         
  -9   4   4          2.51          8.34         5.63 o                         
  -8   4   4         58.78         63.12         7.08 o                         
  -7   4   4          1.88          1.63         5.71 o                         
  -6   4   4         50.99         65.83         6.17 o                         
  -5   4   4          1.74         -1.64         4.98 o                         
  -4   4   4         59.64         59.84         5.36 o                         
  -3   4   4         19.44         23.54         4.89 o                         
  -2   4   4          5.67          3.24         5.82 o                         
  -1   4   4         57.46         59.15         6.32 o                         
   0   4   4        174.87        177.62         6.85 o                         
   1   4   4          3.67          7.58         3.88 o                         
   2   4   4          0.14         -0.64         4.20 o                         
   3   4   4         26.26         31.10         9.26 o                         
   4   4   4          1.25          1.15         4.33 o                         
   5   4   4         14.64         17.86         4.43 o                         
   6   4   4          2.11          2.60         6.81 o                         
   7   4   4          3.90         13.84         7.64 o                         
   8   4   4          8.65          9.13         6.14 o                         
   9   4   4          1.06          3.99         6.67 o                         
  10   4   4          0.00          1.08         7.43 o                         
  11   4   4          0.87         -2.43         8.22 o                         
  12   4   4          5.21         -6.22         9.52 o                         
 -10   5   4          1.94          2.46         8.28 o                         
  -9   5   4         47.67         63.06        12.66 o                         
  -8   5   4         42.15         60.09         7.85 o                         
  -7   5   4          5.34          8.07         7.48 o                         
  -6   5   4         10.46         16.19         7.79 o                         
  -5   5   4          0.67         -6.26         6.94 o                         
  -4   5   4         30.82         29.28         7.68 o                         
  -3   5   4          3.73         -5.21         6.45 o                         
  -2   5   4          4.35         -3.45         5.17 o                         
  -1   5   4          2.06         -1.37         5.11 o                         
   0   5   4          8.08          9.64         5.14 o                         
   1   5   4          7.00          2.31         5.59 o                         
   2   5   4        100.20        103.94         7.25 o                         
   3   5   4        153.63        157.24         6.39 o                         
   4   5   4         24.78         18.81         7.24 o                         
   5   5   4          4.03          7.50         6.05 o                         
   6   5   4         12.92         10.64         7.99 o                         
   7   5   4          1.07         -4.18         8.15 o                         
   8   5   4          0.56         -1.39         9.22 o                         
   9   5   4         53.92         63.04        12.39 o                         
  -6   6   4         21.67         17.67         9.51 o                         
  -5   6   4         14.42         12.14         8.61 o                         
  -4   6   4          1.95          8.41         8.45 o                         
  -3   6   4          1.26          2.39         7.58 o                         
  -2   6   4         37.19         38.66         6.26 o                         
  -1   6   4        454.09        474.88        22.39 o                         
   0   6   4          9.32         16.14         6.55 o                         
   1   6   4         80.12         74.17         7.58 o                         
   2   6   4          1.07         10.36         7.30 o                         
   3   6   4          1.05          3.56         7.43 o                         
   4   6   4          0.89          7.31         8.66 o                         
   5   6   4         15.79          0.74         7.68 o                         
 -16   1   5         13.59         17.39        10.48 o                         
 -15   1   5         16.17         13.10         8.89 o                         
 -14   1   5         49.07         63.94         9.72 o                         
 -13   1   5         41.58         38.47         7.49 o                         
 -12   1   5        715.58        801.86        17.91 o                         
 -11   1   5         64.33         77.66         9.72 o                         
 -10   1   5         24.89         16.03         6.80 o                         
  -9   1   5         21.78         25.06         7.86 o                         
  -8   1   5         25.80         28.25         5.67 o                         
  -7   1   5          1.96         -1.23         3.90 o                         
  -6   1   5        950.05       1010.43         6.88 o                         
  -5   1   5         19.13         28.23         3.56 o                         
  -4   1   5       2361.14       2334.02        42.13 o                         
  -3   1   5         57.79         62.65         1.84 o                         
  -2   1   5         16.43         20.36         3.22 o                         
  -1   1   5        214.62        183.25         3.24 o                         
   0   1   5         19.89         16.30         1.97 o                         
   1   1   5         44.83         51.54         2.14 o                         
   2   1   5       1283.78       1218.39        10.27 o                         
   3   1   5        116.17        117.62         3.52 o                         
   4   1   5         75.83         70.80         7.22 o                         
   5   1   5        322.00        355.83         4.76 o                         
   6   1   5         40.33         55.17         6.48 o                         
   7   1   5         18.61         20.83         4.06 o                         
   8   1   5         25.18         24.95         2.30 o                         
   9   1   5         75.71         94.84         7.57 o                         
  10   1   5         44.27         55.00         6.60 o                         
  11   1   5         12.23          8.24         3.74 o                         
  12   1   5         47.75         38.21         4.17 o                         
  13   1   5          3.38          1.89         4.37 o                         
  14   1   5         15.40         10.10         5.96 o                         
  15   1   5          1.71          0.17         2.78 o                         
 -16   2   5          1.73         -1.31         8.99 o                         
 -15   2   5          5.60          7.20         7.78 o                         
 -14   2   5         12.41          4.39         7.94 o                         
 -13   2   5          0.98          0.25        10.48 o                         
 -12   2   5         12.80         13.77         6.05 o                         
 -11   2   5          3.56          2.89         5.68 o                         
 -10   2   5         31.04         29.64         4.72 o                         
  -9   2   5          8.45         15.48         4.93 o                         
  -8   2   5        141.24        165.06         9.17 o                         
  -7   2   5         57.47         61.15         5.82 o                         
  -6   2   5         80.71         85.28         5.74 o                         
  -5   2   5        781.57        826.51        10.76 o                         
  -4   2   5       1749.75       1646.14        38.85 o                         
  -3   2   5         29.50         31.41         3.45 o                         
  -2   2   5        686.39        729.38        10.14 o                         
  -1   2   5        209.60        201.52         6.79 o                         
   0   2   5        206.75        196.65         3.14 o                         
   1   2   5         75.93         82.35         4.19 o                         
   2   2   5       1228.32       1303.81        12.34 o                         
   3   2   5         80.01         88.50         5.39 o                         
   4   2   5        130.31        115.23         4.37 o                         
   5   2   5        121.16        129.04         8.21 o                         
   6   2   5        246.32        283.64         7.55 o                         
   7   2   5         13.41         14.93         7.81 o                         
   8   2   5         62.97         43.15         6.74 o                         
   9   2   5          1.12         -1.68         5.22 o                         
  10   2   5        244.22        219.72         7.65 o                         
  11   2   5         43.16         47.49        10.36 o                         
  12   2   5        345.20        353.78        10.23 o                         
  13   2   5         93.02        111.07         8.78 o                         
  14   2   5         12.48          6.75         9.40 o                         
 -14   3   5          7.25          6.80         6.96 o                         
 -13   3   5         32.03         36.80         7.10 o                         
 -12   3   5          0.65          4.31         6.35 o                         
 -11   3   5         66.08         65.57         6.22 o                         
 -10   3   5         22.62         17.73         7.48 o                         
  -9   3   5        129.27        145.08         9.45 o                         
  -8   3   5       1111.68       1241.67        25.01 o                         
  -7   3   5        316.42        318.98        12.25 o                         
  -6   3   5        211.44        210.42         9.09 o                         
  -5   3   5         83.90         86.91         8.48 o                         
  -4   3   5         13.83          9.93         5.47 o                         
  -3   3   5         76.04         82.57         3.91 o                         
  -2   3   5         59.96         61.72         3.69 o                         
  -1   3   5         55.50         50.53         4.39 o                         
   0   3   5        521.21        559.61        11.93 o                         
   1   3   5         34.44         38.07         5.05 o                         
   2   3   5         34.59         31.18         5.45 o                         
   3   3   5         75.94         84.90         4.56 o                         
   4   3   5          3.35          5.77         4.36 o                         
   5   3   5         37.68         48.78         5.55 o                         
   6   3   5         96.49         91.97         6.24 o                         
   7   3   5         22.70         10.72         5.35 o                         
   8   3   5         12.02         13.77         5.90 o                         
   9   3   5         13.78         15.95         5.95 o                         
  10   3   5          0.01         -6.10         6.80 o                         
  11   3   5          1.98         -6.05         7.29 o                         
  12   3   5          0.22          5.19         7.38 o                         
  13   3   5          0.35          1.78         8.41 o                         
 -13   4   5          3.73          0.24         7.53 o                         
 -12   4   5          5.29          6.79         6.62 o                         
 -11   4   5         45.41         48.67         7.53 o                         
 -10   4   5        134.62        148.08        14.69 o                         
  -9   4   5          3.40         12.10         5.32 o                         
  -8   4   5         10.81         18.99         6.04 o                         
  -7   4   5         40.03         37.53         5.17 o                         
  -6   4   5         14.88         11.92         6.51 o                         
  -5   4   5         34.77         31.25         6.12 o                         
  -4   4   5          1.94          7.59         4.32 o                         
  -3   4   5          1.82          0.79         3.97 o                         
  -2   4   5          7.58          4.24         4.65 o                         
  -1   4   5         41.17         41.75         5.23 o                         
   0   4   5          3.16          5.53         6.18 o                         
   1   4   5          6.98          7.07         4.01 o                         
   2   4   5          0.71         -2.22         4.91 o                         
   3   4   5          4.78          4.24         5.57 o                         
   4   4   5          4.38          0.98         4.19 o                         
   5   4   5          4.68          4.08         4.23 o                         
   6   4   5          8.79         17.48         7.36 o                         
   7   4   5         14.47         17.92         7.87 o                         
   8   4   5         11.34         11.18         7.41 o                         
   9   4   5          2.96          7.27         7.24 o                         
  10   4   5          5.93          9.34         7.74 o                         
  11   4   5          0.03         -8.74         8.74 o                         
 -10   5   5         60.48         53.02         7.93 o                         
  -9   5   5         16.20         13.06         8.68 o                         
  -8   5   5         11.19         15.57         7.78 o                         
  -7   5   5          3.81          6.17         8.45 o                         
  -6   5   5          0.55          1.98        11.17 o                         
  -5   5   5          2.21         -2.14         6.88 o                         
  -4   5   5         32.51         40.76         8.33 o                         
  -3   5   5         30.26         27.75         6.82 o                         
  -2   5   5         51.63         46.15         5.48 o                         
  -1   5   5         39.79         41.08         5.14 o                         
   0   5   5         14.08         16.26         5.70 o                         
   1   5   5         21.14         20.85         5.70 o                         
   2   5   5          0.21          1.40         5.80 o                         
   3   5   5         28.49         29.05         7.50 o                         
   4   5   5        167.45        160.34         7.00 o                         
   5   5   5        362.90        342.51        25.72 o                         
   6   5   5          5.33          4.30         8.33 o                         
   7   5   5          0.00          3.43         9.04 o                         
   8   5   5         13.52          0.88         9.79 o                         
   9   5   5         33.24         18.34        10.41 o                         
  -6   6   5         24.63         10.99         6.31 o                         
  -5   6   5         12.85          3.15         9.22 o                         
  -4   6   5          9.18         12.42         7.19 o                         
  -3   6   5          1.68          1.09         7.37 o                         
  -2   6   5         13.80          4.93         7.39 o                         
  -1   6   5        219.75        204.06        14.22 o                         
   0   6   5          9.05         10.16         6.72 o                         
   1   6   5         94.48         75.42         9.56 o                         
   2   6   5          3.24          3.26         6.95 o                         
   3   6   5         12.22          3.16         9.07 o                         
   4   6   5          5.66          1.04         6.67 o                         
   5   6   5          1.95          1.05         8.34 o                         
 -16   0   6        338.84        344.26        18.14 o                         
 -15   0   6        826.58        913.69        22.02 o                         
 -14   0   6        451.65        474.98        13.13 o                         
 -13   0   6        106.19        111.80         9.77 o                         
 -12   0   6         14.16         31.96         8.16 o                         
 -11   0   6        157.16        179.83         7.88 o                         
 -10   0   6         15.98         16.96         6.85 o                         
  -9   0   6        279.93        353.94         7.78 o                         
  -8   0   6        487.72        514.69        13.14 o                         
  -7   0   6       2300.12       2345.12        15.77 o                         
  -6   0   6        150.94        143.07         5.66 o                         
  -5   0   6        964.80        968.57         8.93 o                         
  -4   0   6        320.27        320.40         5.80 o                         
  -3   0   6        356.34        299.13         5.13 o                         
  -2   0   6        717.69        646.79         5.67 o                         
   0   0   6         18.06         19.91         5.27 o                         
   1   0   6        813.70        665.85        14.43 o                         
   2   0   6        147.47        161.14         4.95 o                         
   3   0   6          7.79          8.52         2.82 o                         
   4   0   6          6.10          3.52         4.26 o                         
   5   0   6        196.40        201.61         7.29 o                         
   6   0   6          1.77          1.71         4.19 o                         
   7   0   6         20.66         19.86         5.06 o                         
   8   0   6          4.55         12.53         4.90 o                         
   9   0   6         23.21         30.96         9.54 o                         
  10   0   6         42.02         35.14        11.77 o                         
  11   0   6         35.92         32.81         9.95 o                         
  12   0   6          0.37         -2.81         7.99 o                         
  13   0   6          0.01          2.05         8.45 o                         
  14   0   6          5.52         -2.58         4.26 o                         
  15   0   6          1.83          0.53         9.10 o                         
 -16   1   6          8.62          9.34        10.34 o                         
 -15   1   6         19.23         14.76         9.21 o                         
 -14   1   6          4.06          3.06         9.10 o                         
 -13   1   6         23.34         21.52         7.64 o                         
 -12   1   6        357.87        429.31        15.41 o                         
 -11   1   6        138.43        155.71         8.24 o                         
 -10   1   6         11.62         11.24         5.00 o                         
  -9   1   6         24.95         41.98         6.03 o                         
  -8   1   6        198.49        197.54         4.68 o                         
  -7   1   6          7.83          7.16         4.45 o                         
  -6   1   6        373.94        398.22         5.52 o                         
  -5   1   6        415.72        464.91         7.24 o                         
  -4   1   6        416.19        426.37        14.45 o                         
  -3   1   6        315.94        311.27        20.18 o                         
  -2   1   6        318.84        293.86         5.10 o                         
  -1   1   6         10.76         10.63         2.27 o                         
   0   1   6        780.42        742.18         4.60 o                         
   1   1   6       3107.21       3259.94        15.17 o                         
   2   1   6        236.84        238.17         8.54 o                         
   3   1   6        955.40        919.67        14.69 o                         
   4   1   6         50.95         59.61         9.01 o                         
   5   1   6          2.87          3.84         6.68 o                         
   6   1   6         64.27         54.42         4.31 o                         
   7   1   6          2.09          6.37         5.00 o                         
   8   1   6         24.15         16.03         5.71 o                         
   9   1   6        754.22        799.75        11.30 o                         
  10   1   6        179.63        189.34         7.12 o                         
  11   1   6         16.38         23.43         3.84 o                         
  12   1   6         85.62         81.52         4.92 o                         
  13   1   6         12.43         13.25         8.29 o                         
  14   1   6          0.15         -6.85         8.63 o                         
 -15   2   6          4.07          9.48         7.77 o                         
 -14   2   6          1.81          8.83         8.15 o                         
 -13   2   6         10.42         14.58         6.37 o                         
 -12   2   6          0.01         -0.15         5.79 o                         
 -11   2   6          0.55          4.06         5.44 o                         
 -10   2   6          0.13          6.63         5.49 o                         
  -9   2   6          0.24          4.56         6.15 o                         
  -8   2   6          2.12         -5.33         5.33 o                         
  -7   2   6        116.96        121.92         6.66 o                         
  -6   2   6          1.45         -1.36         3.08 o                         
  -5   2   6         97.91         95.04         4.19 o                         
  -4   2   6        435.48        449.81        11.10 o                         
  -3   2   6         22.27         18.59         3.92 o                         
  -2   2   6        433.14        443.55         5.39 o                         
  -1   2   6          0.03         -1.89         2.41 o                         
   0   2   6          9.69          9.07         2.90 o                         
   1   2   6          0.00         -2.59         2.90 o                         
   2   2   6        180.50        187.47         4.70 o                         
   3   2   6         58.26         70.98         4.47 o                         
   4   2   6        209.81        204.79         8.88 o                         
   5   2   6        705.90        710.89         8.81 o                         
   6   2   6          2.95          3.67         4.58 o                         
   7   2   6         10.05         10.51        10.33 o                         
   8   2   6         78.04         73.67         7.02 o                         
   9   2   6        271.64        254.33        19.55 o                         
  10   2   6         17.30          2.77         6.98 o                         
  11   2   6        104.91        100.34        16.36 o                         
  12   2   6          1.08          2.25         8.14 o                         
  13   2   6        328.39        334.35        11.52 o                         
  14   2   6          1.25          1.07         9.49 o                         
 -14   3   6         35.20         33.09         7.21 o                         
 -13   3   6         13.06          4.68         6.42 o                         
 -12   3   6         38.89         40.97         5.90 o                         
 -11   3   6          0.60         -3.95         5.73 o                         
 -10   3   6         16.65         23.74         5.56 o                         
  -9   3   6          5.51          5.02         4.39 o                         
  -8   3   6        973.68       1044.78        45.01 o                         
  -7   3   6        304.07        307.82         4.95 o                         
  -6   3   6         58.63         59.61         4.12 o                         
  -5   3   6          0.27          1.31         4.49 o                         
  -4   3   6        139.93        135.28         4.16 o                         
  -3   3   6        104.39        104.45         5.54 o                         
  -2   3   6        305.79        323.81         9.49 o                         
  -1   3   6        167.29        172.81         5.39 o                         
   0   3   6        391.03        407.69        12.83 o                         
   1   3   6        144.09        137.85         6.34 o                         
   2   3   6         26.43         28.55         4.60 o                         
   3   3   6         67.41         73.84         4.12 o                         
   4   3   6         19.64         27.49         3.10 o                         
   5   3   6         48.20         52.11         6.38 o                         
   6   3   6          0.23          1.00         5.52 o                         
   7   3   6         52.10         46.30         6.26 o                         
   8   3   6         23.45         23.65         6.54 o                         
   9   3   6          3.38          2.37         6.59 o                         
  10   3   6          9.51         10.36         7.97 o                         
  11   3   6          1.77         -0.31         8.26 o                         
  12   3   6          3.87          8.13         7.83 o                         
  13   3   6         21.24         18.67         8.81 o                         
 -13   4   6         24.17         21.91         7.59 o                         
 -12   4   6         97.73         85.84         9.59 o                         
 -11   4   6        224.87        248.95        10.78 o                         
 -10   4   6        149.98        137.61         6.68 o                         
  -9   4   6         16.23         11.52         5.62 o                         
  -8   4   6          5.02          3.86         4.92 o                         
  -7   4   6         51.83         49.92         5.35 o                         
  -6   4   6          0.02          1.71         5.77 o                         
  -5   4   6         30.51         18.97         7.10 o                         
  -4   4   6         42.83         30.11         5.17 o                         
  -3   4   6          9.09          9.31         4.60 o                         
  -2   4   6         25.82         28.05         4.63 o                         
  -1   4   6          8.79         11.33         5.50 o                         
   0   4   6          0.97         -4.49         4.57 o                         
   1   4   6         11.67         12.14         4.53 o                         
   2   4   6         30.24         36.24         7.59 o                         
   3   4   6         25.24         34.54         4.41 o                         
   4   4   6          0.01         -3.58         4.19 o                         
   5   4   6         13.87          9.61         3.75 o                         
   6   4   6          2.00          5.88         7.86 o                         
   7   4   6          0.35          3.90         7.98 o                         
   8   4   6         20.40         21.97         7.54 o                         
   9   4   6         16.06          9.24         7.41 o                         
  10   4   6          0.77          0.29         8.53 o                         
  11   4   6          0.20         -9.12         9.12 o                         
 -10   5   6          2.16          5.32         6.15 o                         
  -9   5   6         15.77         16.81         7.57 o                         
  -8   5   6          9.56          8.77         6.56 o                         
  -7   5   6         34.67         40.35         6.83 o                         
  -6   5   6          0.86         -3.02         8.20 o                         
  -5   5   6          1.88          7.49         8.86 o                         
  -4   5   6          2.82         -4.16         6.77 o                         
  -3   5   6        194.38        188.42         7.60 o                         
  -2   5   6         22.73         14.51         5.71 o                         
  -1   5   6         50.37         57.31         5.62 o                         
   0   5   6         12.91         14.38         5.45 o                         
   1   5   6          1.85          9.23         5.38 o                         
   2   5   6         10.79         17.28         6.09 o                         
   3   5   6         46.03         44.89         7.35 o                         
   4   5   6         13.70          8.71         5.53 o                         
   5   5   6        308.67        343.71        25.33 o                         
   6   5   6         58.38         58.85         8.32 o                         
   7   5   6          7.29          2.88         8.36 o                         
   8   5   6         12.20          8.11         7.91 o                         
   9   5   6          3.18          4.42         6.43 o                         
  -6   6   6          0.00          1.98         5.17 o                         
  -5   6   6          0.25          1.59         9.22 o                         
  -4   6   6          0.94         -1.66         5.70 o                         
  -3   6   6          8.90         20.85         7.97 o                         
  -2   6   6          0.05         -1.39         6.70 o                         
  -1   6   6          9.98          6.25         6.68 o                         
   0   6   6        159.54        158.79         8.69 o                         
   1   6   6         55.23         25.04         8.89 o                         
   2   6   6          2.22          6.35         7.27 o                         
   3   6   6          2.41         -0.33         8.70 o                         
   4   6   6          6.17          4.10         7.34 o                         
 -16   1   7          2.10        -11.29        11.60 o                         
 -15   1   7          0.14         -7.72         8.64 o                         
 -14   1   7          1.08         -4.27         6.82 o                         
 -13   1   7         10.82         15.01         7.76 o                         
 -12   1   7          0.85         -0.17         5.75 o                         
 -11   1   7        202.62        226.47        10.13 o                         
 -10   1   7         65.24         65.82         5.17 o                         
  -9   1   7         37.40         34.54         5.67 o                         
  -8   1   7         12.96         11.05         7.94 o                         
  -7   1   7          0.28         -1.50         4.05 o                         
  -6   1   7        234.20        229.22        10.26 o                         
  -5   1   7        211.42        260.91        18.85 o                         
  -4   1   7        100.69         93.25         6.75 o                         
  -3   1   7        137.69        129.21         7.81 o                         
  -2   1   7          1.03         -1.06         3.30 o                         
  -1   1   7         30.79         41.18         2.38 o                         
   0   1   7          3.23          2.50         2.39 o                         
   1   1   7         64.07         70.84         2.79 o                         
   2   1   7        276.32        328.33         5.29 o                         
   3   1   7        282.49        296.87         4.64 o                         
   4   1   7         25.58         31.62         4.20 o                         
   5   1   7         25.53         12.87         4.69 o                         
   6   1   7         17.94          9.23         4.46 o                         
   7   1   7         48.11         52.51         4.56 o                         
   8   1   7        263.16        281.76         6.62 o                         
   9   1   7         74.84         81.87         6.63 o                         
  10   1   7        656.87        676.27        21.97 o                         
  11   1   7         25.42         25.89         6.96 o                         
  12   1   7          0.54          1.13         7.10 o                         
  13   1   7          1.84          3.57         7.07 o                         
  14   1   7          2.79         -6.37         8.44 o                         
 -15   2   7          1.33          2.77         9.08 o                         
 -14   2   7          3.06         -3.09         7.49 o                         
 -13   2   7          0.49         -6.11         6.11 o                         
 -12   2   7          8.18          3.99         5.98 o                         
 -11   2   7          0.45          3.24         5.90 o                         
 -10   2   7          5.54          6.22         5.34 o                         
  -9   2   7         36.81         33.13         4.76 o                         
  -8   2   7          6.24          9.83         6.08 o                         
  -7   2   7        139.14        138.11         5.96 o                         
  -6   2   7        145.44        145.15         3.63 o                         
  -5   2   7          0.05          4.92         2.29 o                         
  -4   2   7          2.12          2.51         2.05 o                         
  -3   2   7        108.74        111.80         2.44 o                         
  -2   2   7         61.20         57.11         3.35 o                         
  -1   2   7          5.84          5.82         3.13 o                         
   0   2   7          9.27          6.94         2.65 o                         
   1   2   7         48.91         50.40         3.35 o                         
   2   2   7        101.55        101.08         4.11 o                         
   3   2   7        213.12        244.30         7.08 o                         
   4   2   7         88.97         86.33         5.58 o                         
   5   2   7        166.85        186.25         7.42 o                         
   6   2   7         61.98         69.90         4.46 o                         
   7   2   7         23.35         25.96         5.97 o                         
   8   2   7          7.59         11.77         5.76 o                         
   9   2   7         10.27          0.32         6.44 o                         
  10   2   7         41.03         44.19         6.70 o                         
  11   2   7         51.41         50.30         7.23 o                         
  12   2   7        137.03        131.54        10.71 o                         
  13   2   7          1.43         -4.86         8.26 o                         
 -14   3   7          8.66         16.40         7.92 o                         
 -13   3   7          0.59         -0.29         5.86 o                         
 -12   3   7          4.53         11.12         5.93 o                         
 -11   3   7          4.92          6.12         4.85 o                         
 -10   3   7         84.99         86.43         6.35 o                         
  -9   3   7          0.13          0.65         4.51 o                         
  -8   3   7        141.76        131.77         4.50 o                         
  -7   3   7        662.96        697.21        10.46 o                         
  -6   3   7          0.01         -3.93         3.93 o                         
  -5   3   7         16.19         11.34         3.63 o                         
  -4   3   7         56.59         57.18         5.58 o                         
  -3   3   7         36.57         37.27         4.00 o                         
  -2   3   7         57.38         60.37         3.75 o                         
  -1   3   7        341.64        345.71         5.96 o                         
   0   3   7          6.31          9.24         3.77 o                         
   1   3   7        263.01        269.82         5.22 o                         
   2   3   7         31.47         44.26         5.55 o                         
   3   3   7          0.04          0.46         3.73 o                         
   4   3   7          0.28         -1.10         2.82 o                         
   5   3   7         22.09         14.90         6.10 o                         
   6   3   7         80.73         77.20         7.45 o                         
   7   3   7        120.35        115.57         6.19 o                         
   8   3   7         23.95         13.42         5.86 o                         
   9   3   7         30.97         30.59         7.51 o                         
  10   3   7          0.28         -4.25         7.43 o                         
  11   3   7         16.67         22.49         9.41 o                         
  12   3   7         12.70         12.51         8.45 o                         
 -13   4   7          9.45         -3.50         3.79 o                         
 -12   4   7         26.59         30.90         8.09 o                         
 -11   4   7        177.75        144.58        15.36 o                         
 -10   4   7          4.76          7.64         5.94 o                         
  -9   4   7        187.91        175.95         7.01 o                         
  -8   4   7          0.47          8.18         8.64 o                         
  -7   4   7          0.08          0.12         5.07 o                         
  -6   4   7        100.81         91.26         6.44 o                         
  -5   4   7         28.30         18.78         5.38 o                         
  -4   4   7        192.76        168.53         5.55 o                         
  -3   4   7        305.62        329.62         5.96 o                         
  -2   4   7         23.21         25.77         3.88 o                         
  -1   4   7          7.19          8.06         4.91 o                         
   0   4   7          8.62          9.69         4.74 o                         
   1   4   7         13.47         19.05         4.42 o                         
   2   4   7        648.66        715.76         8.42 o                         
   3   4   7        146.60        147.02         5.05 o                         
   4   4   7          3.74          8.24         4.29 o                         
   5   4   7          8.61         12.35         6.28 o                         
   6   4   7          5.04          5.50         7.29 o                         
   7   4   7          2.59          5.99         7.57 o                         
   8   4   7         11.36          1.53         7.49 o                         
   9   4   7          0.17         -0.84         7.60 o                         
  10   4   7          4.61          6.70         8.97 o                         
  11   4   7          1.05         -2.38         6.50 o                         
 -10   5   7          1.34         -0.44         3.17 o                         
  -9   5   7          8.01         10.14         6.75 o                         
  -8   5   7         17.41         24.69         6.18 o                         
  -7   5   7          1.14         -1.71         5.71 o                         
  -6   5   7          1.76          9.89         7.67 o                         
  -5   5   7          9.06          2.31         8.01 o                         
  -4   5   7          1.40          3.55         6.46 o                         
  -3   5   7         10.94         10.96         8.74 o                         
  -2   5   7         50.08         46.68         6.43 o                         
  -1   5   7          2.74          5.13         5.27 o                         
   0   5   7          1.17         -2.11         5.12 o                         
   1   5   7         11.83         10.75         5.27 o                         
   2   5   7          2.14          0.42         6.28 o                         
   3   5   7          0.76         -2.54         5.65 o                         
   4   5   7        251.81        262.64        11.04 o                         
   5   5   7          1.51         -2.75         5.73 o                         
   6   5   7        214.05        198.84        40.08 o                         
   7   5   7          3.53          6.43         8.30 o                         
   8   5   7          6.48          8.47         6.27 o                         
  -5   6   7          0.06         -9.09         9.09 o                         
  -4   6   7          2.63          5.66         4.69 o                         
  -3   6   7          4.75          2.03         7.76 o                         
  -2   6   7          0.58         -3.80         8.72 o                         
  -1   6   7          0.44          4.26         6.43 o                         
   0   6   7         16.78         17.34         7.33 o                         
   1   6   7         15.38          7.54         7.83 o                         
   2   6   7         13.34          9.92         9.45 o                         
   3   6   7          8.80         -3.52         5.91 o                         
 -16   0   8         55.60         26.33        12.18 o                         
 -15   0   8         68.64         80.39        12.68 o                         
 -14   0   8        735.55        781.40        15.85 o                         
 -13   0   8          0.25          6.96         7.81 o                         
 -12   0   8          0.28         -1.41         7.83 o                         
 -11   0   8         47.16         58.42        12.42 o                         
 -10   0   8         23.40         33.67         5.77 o                         
  -9   0   8         24.20         20.02         6.92 o                         
  -8   0   8       1452.97       1637.57       103.50 o                         
  -7   0   8          0.00          1.36         5.78 o                         
  -6   0   8       1890.23       1882.50        13.12 o                         
  -5   0   8        270.91        269.71         6.48 o                         
  -4   0   8          1.04          8.84         4.76 o                         
  -3   0   8          2.68          0.51         4.76 o                         
   0   0   8       3602.57       3563.29        17.45 o                         
   1   0   8        375.58        398.66        44.90 o                         
   2   0   8         63.06         79.94         4.14 o                         
   3   0   8        390.96        400.00        22.53 o                         
   4   0   8          0.02          4.27         4.59 o                         
   5   0   8        318.33        309.94         9.38 o                         
   6   0   8       1871.31       1926.13        73.20 o                         
   7   0   8       3440.50       3656.63       108.84 o                         
   8   0   8        268.62        306.18        13.03 o                         
   9   0   8          5.43         11.02         5.77 o                         
  10   0   8         79.35         77.34         7.52 o                         
  11   0   8         30.13         29.97         7.17 o                         
  12   0   8          6.56         12.74         7.43 o                         
  13   0   8         36.55         13.75         8.66 o                         
  14   0   8          4.92          6.04         7.89 o                         
 -16   1   8        111.41         83.10        14.53 o                         
 -15   1   8          0.66         -7.72         8.69 o                         
 -14   1   8          6.58          2.40         6.87 o                         
 -13   1   8          3.05          7.80         7.20 o                         
 -12   1   8         34.71         48.90         9.94 o                         
 -11   1   8          3.05          3.18         6.59 o                         
 -10   1   8        454.91        459.34        11.27 o                         
  -9   1   8         91.33        112.02         8.55 o                         
  -8   1   8         15.94         12.52         4.07 o                         
  -7   1   8        122.18        129.60         3.97 o                         
  -6   1   8          4.96          5.79         2.62 o                         
  -5   1   8        121.51        126.27         7.85 o                         
  -4   1   8        338.48        374.39        15.57 o                         
  -3   1   8        240.28        255.69         6.83 o                         
  -2   1   8         94.76         89.02         4.93 o                         
  -1   1   8          4.71          2.07         4.70 o                         
   0   1   8        295.63        295.30         5.79 o                         
   1   1   8          6.61          5.00         3.63 o                         
   2   1   8        914.33        966.13        17.63 o                         
   3   1   8        270.01        266.77         8.59 o                         
   4   1   8          0.70          5.50         3.78 o                         
   5   1   8         18.59         16.65         5.12 o                         
   6   1   8        134.87        160.26         8.01 o                         
   7   1   8          1.78          1.65         4.76 o                         
   8   1   8        148.74        169.17         6.56 o                         
   9   1   8        241.50        269.85         7.27 o                         
  10   1   8        390.53        407.80        14.29 o                         
  11   1   8        207.34        210.03        10.15 o                         
  12   1   8          5.13          7.21         6.43 o                         
  13   1   8          7.12          2.91         8.33 o                         
  14   1   8          3.13         -4.05         4.56 o                         
 -15   2   8         13.23         18.01         8.51 o                         
 -14   2   8          0.49          3.08         6.93 o                         
 -13   2   8         16.63          6.61         8.69 o                         
 -12   2   8          1.32         -2.00         6.16 o                         
 -11   2   8         16.98          9.78         6.35 o                         
 -10   2   8          0.01         -3.55         5.18 o                         
  -9   2   8         62.83         65.60         5.20 o                         
  -8   2   8          0.02          3.86         4.38 o                         
  -7   2   8         33.03         30.44         3.30 o                         
  -6   2   8         16.73         15.00         2.61 o                         
  -5   2   8        324.81        330.72         8.88 o                         
  -4   2   8         48.38         43.58         5.61 o                         
  -3   2   8        106.57        115.62         6.39 o                         
  -2   2   8         74.48         74.01         2.51 o                         
  -1   2   8        165.28        154.20         3.64 o                         
   0   2   8         77.94         67.29         2.88 o                         
   1   2   8         23.33         22.26         3.52 o                         
   2   2   8          2.41          7.86         3.98 o                         
   3   2   8         14.71         19.65         4.41 o                         
   4   2   8        114.19        129.55         6.54 o                         
   5   2   8         14.37         -0.73         4.75 o                         
   6   2   8         15.49         10.84         5.28 o                         
   7   2   8         40.58         38.10        10.63 o                         
   8   2   8         43.75         30.03         6.63 o                         
   9   2   8         12.27          6.69         5.84 o                         
  10   2   8         60.90         63.87         7.94 o                         
  11   2   8         11.65          3.91         8.58 o                         
  12   2   8         27.23          7.34         8.77 o                         
  13   2   8          2.04          6.71         8.81 o                         
 -14   3   8         36.78         41.16         7.31 o                         
 -13   3   8         13.88         17.24         6.76 o                         
 -12   3   8          0.95         -2.38         5.78 o                         
 -11   3   8          5.86         14.18         4.93 o                         
 -10   3   8          2.58          1.05         4.82 o                         
  -9   3   8         23.49         19.61         4.56 o                         
  -8   3   8         34.59         26.50         4.08 o                         
  -7   3   8          0.03          1.68         3.54 o                         
  -6   3   8         84.43         85.56         4.70 o                         
  -5   3   8          9.73         10.90         4.34 o                         
  -4   3   8          1.71         -1.55         4.23 o                         
  -3   3   8          1.07         -4.23         4.23 o                         
  -2   3   8         58.94         65.34         5.40 o                         
  -1   3   8         98.10         97.96         4.11 o                         
   0   3   8        119.12        131.64         5.95 o                         
   1   3   8         13.94         14.82         4.38 o                         
   2   3   8         89.60         95.28         5.66 o                         
   3   3   8          0.63         -1.75         3.39 o                         
   4   3   8          0.91         -2.47         3.21 o                         
   5   3   8         15.21         14.31         6.16 o                         
   6   3   8        138.40        134.75         8.63 o                         
   7   3   8          5.48         -0.19         5.37 o                         
   8   3   8         34.10         28.07         5.98 o                         
   9   3   8          5.46          1.76         6.95 o                         
  10   3   8         22.48         15.71         7.57 o                         
  11   3   8          6.21         -2.40         7.98 o                         
  12   3   8         24.23         18.19         8.93 o                         
 -12   4   8         58.46         63.32         7.13 o                         
 -11   4   8         38.70         33.87         6.11 o                         
 -10   4   8        463.89        469.13        17.14 o                         
  -9   4   8          9.20         11.11         5.12 o                         
  -8   4   8         38.37         39.63         5.15 o                         
  -7   4   8          5.29          8.13         4.61 o                         
  -6   4   8        119.59        123.64         5.02 o                         
  -5   4   8        118.27        108.65         8.27 o                         
  -4   4   8         28.20         41.18         5.14 o                         
  -3   4   8         38.74         41.86         5.26 o                         
  -2   4   8        238.68        255.94         7.73 o                         
  -1   4   8         56.58         65.94         4.56 o                         
   0   4   8         17.66         19.54         5.25 o                         
   1   4   8        213.83        230.93        11.77 o                         
   2   4   8        334.38        360.03         5.93 o                         
   3   4   8        834.46        954.38        22.56 o                         
   4   4   8        129.58        126.71         8.18 o                         
   5   4   8          0.10          1.38         6.69 o                         
   6   4   8         66.51         47.87         8.17 o                         
   7   4   8         14.91         16.03         8.18 o                         
   8   4   8          0.08         -7.24         7.24 o                         
   9   4   8         61.78         73.61        10.00 o                         
  10   4   8          6.43          1.79         8.36 o                         
 -10   5   8          0.12         -1.67         3.63 o                         
  -9   5   8          0.79         -1.89         5.83 o                         
  -8   5   8          0.02          0.98         6.43 o                         
  -7   5   8          1.17          5.33         5.86 o                         
  -6   5   8         49.10         66.50         8.16 o                         
  -5   5   8          4.45          1.52         6.46 o                         
  -4   5   8          6.74         10.50         6.32 o                         
  -3   5   8          5.21         -5.72         9.43 o                         
  -2   5   8         23.57         11.75         5.85 o                         
  -1   5   8         28.64         31.97         5.83 o                         
   0   5   8          4.89          2.44         5.12 o                         
   1   5   8         11.37         13.11         6.40 o                         
   2   5   8         25.61         24.70         5.93 o                         
   3   5   8          0.00          0.33         5.40 o                         
   4   5   8          9.47          9.15         5.99 o                         
   5   5   8         87.22         94.98         9.85 o                         
   6   5   8         96.04        103.79        26.03 o                         
   7   5   8         78.26         46.42        16.09 o                         
  -4   6   8          0.00          4.65         7.20 o                         
  -3   6   8          0.00         -0.31         4.26 o                         
  -2   6   8          0.04         -4.30         6.23 o                         
  -1   6   8          0.02         -3.16         6.33 o                         
   0   6   8          4.93          3.88         4.92 o                         
   1   6   8          1.65         -0.01         4.38 o                         
   2   6   8          9.26          2.18         6.18 o                         
 -16   1   9         44.61          7.60         7.39 o                         
 -15   1   9          0.38         -4.82         8.55 o                         
 -14   1   9          1.58         -4.43         6.56 o                         
 -13   1   9         10.31          8.01         6.38 o                         
 -12   1   9          6.36          7.23         5.49 o                         
 -11   1   9         68.89         76.99         7.34 o                         
 -10   1   9          3.44          4.78         6.08 o                         
  -9   1   9         76.45         85.06         4.96 o                         
  -8   1   9         16.15         19.68         5.48 o                         
  -7   1   9          5.78          7.19         6.65 o                         
  -6   1   9         10.64          8.64         3.36 o                         
  -5   1   9        143.60        148.09         8.10 o                         
  -4   1   9          4.06          4.42         4.60 o                         
  -3   1   9        998.80       1010.83         7.63 o                         
  -2   1   9         15.25         14.02         2.08 o                         
  -1   1   9        160.06        154.35         6.03 o                         
   0   1   9          0.01         -3.23         5.93 o                         
   1   1   9        121.65        117.97         3.66 o                         
   2   1   9         31.91         40.92         3.68 o                         
   3   1   9        706.34        675.61         6.51 o                         
   4   1   9        267.53        261.94         6.55 o                         
   5   1   9        124.11        119.44         4.60 o                         
   6   1   9          7.10          9.01         5.74 o                         
   7   1   9          0.28          7.48         6.55 o                         
   8   1   9          3.47          3.27         5.42 o                         
   9   1   9         84.60         84.53         9.21 o                         
  10   1   9          8.76         17.60         7.73 o                         
  11   1   9        135.54        138.28        15.08 o                         
  12   1   9         25.66         22.17         8.37 o                         
  13   1   9          6.80          0.34        10.27 o                         
 -15   2   9          0.04         -0.30         8.09 o                         
 -14   2   9          4.87         -3.75         7.32 o                         
 -13   2   9         54.66         60.19        12.62 o                         
 -12   2   9         19.50         14.15         6.00 o                         
 -11   2   9         46.38         45.75         6.31 o                         
 -10   2   9         45.69         46.27         5.06 o                         
  -9   2   9          1.21          3.64         4.29 o                         
  -8   2   9         28.71         28.44         3.29 o                         
  -7   2   9         12.46         13.53         4.74 o                         
  -6   2   9          5.98          6.95         5.27 o                         
  -5   2   9          4.19          1.84         5.14 o                         
  -4   2   9          1.84          0.62         4.90 o                         
  -3   2   9         38.64         39.96         6.93 o                         
  -2   2   9         51.83         50.02         7.10 o                         
  -1   2   9        108.33        105.37         2.50 o                         
   0   2   9        105.44        113.71         8.27 o                         
   1   2   9          7.39          5.57         3.52 o                         
   2   2   9         29.50         30.53         6.81 o                         
   3   2   9         10.19          8.72         4.67 o                         
   4   2   9         11.99          8.29         4.43 o                         
   5   2   9          2.68         -5.05         5.05 o                         
   6   2   9          0.02         -1.64         4.65 o                         
   7   2   9          1.12          2.70         6.46 o                         
   8   2   9          0.13         -3.67         6.25 o                         
   9   2   9          0.79          3.65         7.19 o                         
  10   2   9          4.27         -2.86         6.83 o                         
  11   2   9          7.44          7.45         8.20 o                         
  12   2   9         12.27         15.97         8.67 o                         
  13   2   9          0.18         -4.50         4.99 o                         
 -14   3   9          0.26          1.16         3.86 o                         
 -13   3   9         30.80         29.41         6.18 o                         
 -12   3   9          0.35          0.18         6.02 o                         
 -11   3   9          1.30          4.24         4.56 o                         
 -10   3   9          0.47          0.59         4.53 o                         
  -9   3   9         84.74         70.52         4.21 o                         
  -8   3   9         18.50         13.23         3.49 o                         
  -7   3   9        224.05        195.86         5.69 o                         
  -6   3   9          0.02         -2.11         4.38 o                         
  -5   3   9         32.83         33.71         6.34 o                         
  -4   3   9         46.71         53.27         8.14 o                         
  -3   3   9          0.42         -1.38         3.81 o                         
  -2   3   9         12.91         12.97         3.03 o                         
  -1   3   9        769.13        825.06         5.74 o                         
   0   3   9        963.78       1042.70        11.71 o                         
   1   3   9         33.15         32.65         4.67 o                         
   2   3   9         95.29        102.34         5.01 o                         
   3   3   9         30.82         36.48         5.08 o                         
   4   3   9          0.03          4.08         5.85 o                         
   5   3   9          7.57         16.71         6.62 o                         
   6   3   9          4.08          5.31         6.11 o                         
   7   3   9         96.03         98.73         7.20 o                         
   8   3   9          4.36         11.23         7.50 o                         
   9   3   9          0.64          5.91         6.98 o                         
  10   3   9          0.02         -1.52         7.99 o                         
  11   3   9          0.13         -3.31         8.30 o                         
 -12   4   9          6.36         -5.36         5.87 o                         
 -11   4   9          2.40         -0.35         5.39 o                         
 -10   4   9        162.49        144.62         5.88 o                         
  -9   4   9         27.89         28.25         4.87 o                         
  -8   4   9          1.82         -4.61         4.61 o                         
  -7   4   9          7.64         12.47         7.59 o                         
  -6   4   9         16.31         17.50         4.03 o                         
  -5   4   9        159.58        153.61         5.11 o                         
  -4   4   9          0.03          0.61         5.19 o                         
  -3   4   9        134.47        129.07         6.84 o                         
  -2   4   9         61.04         68.73         4.20 o                         
  -1   4   9          1.99          6.58         4.28 o                         
   0   4   9          9.76          5.93         4.85 o                         
   1   4   9         66.55         76.20         7.85 o                         
   2   4   9        171.91        174.29         8.83 o                         
   3   4   9        193.56        213.07        12.18 o                         
   4   4   9        206.86        199.75         8.12 o                         
   5   4   9         74.08         65.34        13.26 o                         
   6   4   9          1.62          3.62         6.85 o                         
   7   4   9          0.03         -2.50         8.22 o                         
   8   4   9          2.04         -2.11         7.80 o                         
   9   4   9         14.11          7.19         8.47 o                         
  10   4   9         41.97          7.74         5.52 o                         
  -9   5   9         12.29          7.68         5.60 o                         
  -8   5   9          1.47         -5.11         5.30 o                         
  -7   5   9         18.66         12.85         5.70 o                         
  -6   5   9          8.55         12.87         5.62 o                         
  -5   5   9         55.99         58.84        10.23 o                         
  -4   5   9          0.15         -3.10         6.68 o                         
  -3   5   9          0.01         -4.28         6.45 o                         
  -2   5   9          4.57         20.21         5.66 o                         
  -1   5   9          0.31         -3.10         5.49 o                         
   0   5   9         17.78         14.18         5.61 o                         
   1   5   9         43.44         22.00         7.29 o                         
   2   5   9          0.09         -5.72         5.72 o                         
   3   5   9          3.00         -0.17         5.93 o                         
   4   5   9          8.43          0.08         5.18 o                         
   5   5   9         24.13         21.35         9.01 o                         
   6   5   9         10.45          6.01         8.73 o                         
   7   5   9          2.66          2.10         7.97 o                         
  -2   6   9          8.67          5.01         3.86 o                         
  -1   6   9          0.00         -3.16         3.16 o                         
   0   6   9          4.98          2.49         3.80 o                         
 -16   0  10          0.28          2.03        13.32 o                         
 -15   0  10          4.41         -4.44         9.37 o                         
 -14   0  10         11.68         18.43        10.34 o                         
 -13   0  10         16.65         25.77         8.96 o                         
 -12   0  10         43.30         32.65         9.32 o                         
 -11   0  10          1.34          9.11         6.66 o                         
 -10   0  10          3.89          1.63         6.49 o                         
  -9   0  10          1.51         -8.84         8.84 o                         
  -8   0  10         19.34         13.78         6.63 o                         
  -7   0  10         74.60         81.00         7.83 o                         
  -6   0  10          2.62          2.21         4.51 o                         
  -5   0  10         61.45         53.24         4.07 o                         
  -4   0  10          0.88          4.76         4.93 o                         
  -3   0  10        343.63        338.74         6.31 o                         
  -1   0  10        569.11        609.06        11.11 o                         
   0   0  10       1987.25       2150.10        97.92 o                         
   1   0  10          0.85          5.92         4.47 o                         
   2   0  10          1.55          2.62         5.44 o                         
   3   0  10        217.51        209.14         6.98 o                         
   4   0  10        124.67        125.55         8.09 o                         
   5   0  10         13.19         21.60        12.25 o                         
   6   0  10       1386.67       1452.43        11.01 o                         
   7   0  10        247.83        240.57        16.35 o                         
   8   0  10       2784.01       3024.59        30.73 o                         
   9   0  10         71.85        107.36         7.31 o                         
  10   0  10         45.85         46.89         7.49 o                         
  11   0  10          2.27         -0.61         6.91 o                         
  12   0  10          0.14         -4.61        14.20 o                         
  13   0  10          2.54         -1.75         5.47 o                         
 -15   1  10          3.92         18.61         9.46 o                         
 -14   1  10          0.02         -2.83         8.08 o                         
 -13   1  10          9.84          5.63         5.94 o                         
 -12   1  10          1.34          2.20         6.28 o                         
 -11   1  10         58.39         73.89         9.48 o                         
 -10   1  10         50.54         61.37         4.42 o                         
  -9   1  10        156.75        159.03         5.38 o                         
  -8   1  10        324.20        339.17         7.09 o                         
  -7   1  10         73.13         75.64         3.39 o                         
  -6   1  10          0.41          0.73         2.44 o                         
  -5   1  10          1.11          2.53         5.38 o                         
  -4   1  10        296.39        281.17         8.82 o                         
  -3   1  10          5.58          4.15         4.74 o                         
  -2   1  10        386.15        423.60         7.88 o                         
  -1   1  10          2.33         -0.10         2.29 o                         
   0   1  10        128.10        123.22        13.39 o                         
   1   1  10         96.18         87.57        11.52 o                         
   2   1  10        180.82        184.68         7.37 o                         
   3   1  10         13.15         10.59         2.97 o                         
   4   1  10       1776.88       1792.89        18.13 o                         
   5   1  10         80.38         71.59         5.03 o                         
   6   1  10         84.48         80.97         5.43 o                         
   7   1  10        108.78         98.62         5.79 o                         
   8   1  10          3.24          6.42         4.91 o                         
   9   1  10         21.81         43.51        10.19 o                         
  10   1  10          3.48          2.89         6.12 o                         
  11   1  10          4.16          7.67         8.05 o                         
  12   1  10         15.86         16.18         9.25 o                         
  13   1  10          2.24          9.26         9.02 o                         
 -15   2  10          1.12         -5.18         5.51 o                         
 -14   2  10         21.61         21.50         7.55 o                         
 -13   2  10         37.32         32.21         8.25 o                         
 -12   2  10        134.41        117.31        13.46 o                         
 -11   2  10          0.16          0.28         5.58 o                         
 -10   2  10         58.12         57.64         5.62 o                         
  -9   2  10          1.98          1.89         3.52 o                         
  -8   2  10         21.45         28.21         2.80 o                         
  -7   2  10          0.66         -6.70         6.70 o                         
  -6   2  10        173.43        198.16        10.38 o                         
  -5   2  10          6.12          5.27         5.89 o                         
  -4   2  10         92.57        101.33        10.45 o                         
  -3   2  10        304.36        264.19         9.08 o                         
  -2   2  10        138.97        123.12        11.47 o                         
  -1   2  10         32.74         28.65         4.74 o                         
   0   2  10          4.57          2.52         2.99 o                         
   1   2  10          6.89          9.93         4.35 o                         
   2   2  10         68.12         70.44         3.98 o                         
   3   2  10         20.41         22.36         3.35 o                         
   4   2  10          1.48          6.89         4.60 o                         
   5   2  10          3.06         -1.19         4.93 o                         
   6   2  10          2.84          0.79         5.38 o                         
   7   2  10         25.27         23.70         5.14 o                         
   8   2  10         25.11         12.29         7.37 o                         
   9   2  10         75.88         78.96         6.88 o                         
  10   2  10          2.94          9.18         9.06 o                         
  11   2  10          0.03          1.76         8.81 o                         
  12   2  10          4.41          1.80        10.00 o                         
 -14   3  10          6.33          0.06         6.49 o                         
 -13   3  10          5.67          0.74         3.89 o                         
 -12   3  10         20.47         17.87         5.43 o                         
 -11   3  10          0.00          1.67         4.72 o                         
 -10   3  10         11.26         15.08         4.00 o                         
  -9   3  10          2.34          7.07         3.46 o                         
  -8   3  10        186.15        169.81         4.81 o                         
  -7   3  10         25.77         42.61        13.65 o                         
  -6   3  10         81.96         66.69         7.70 o                         
  -5   3  10         21.23         37.77         8.14 o                         
  -4   3  10        163.21        156.78        19.74 o                         
  -3   3  10         18.50         15.17         6.87 o                         
  -2   3  10         62.46         61.13         3.20 o                         
  -1   3  10         17.32         25.30         3.56 o                         
   0   3  10       1307.36       1394.40        23.78 o                         
   1   3  10        280.59        272.47         6.02 o                         
   2   3  10         31.60         48.32         5.65 o                         
   3   3  10          3.23         -1.78         5.76 o                         
   4   3  10         25.44         29.38         5.75 o                         
   5   3  10         43.26         43.85         8.10 o                         
   6   3  10        115.69        103.86         7.31 o                         
   7   3  10        111.62        128.52         7.15 o                         
   8   3  10          1.58         -1.92         6.73 o                         
   9   3  10          2.01          6.91         7.26 o                         
  10   3  10          1.42         -7.91         8.62 o                         
  11   3  10         21.32          5.59         9.46 o                         
 -12   4  10          0.63         -4.17         4.17 o                         
 -11   4  10          0.85          0.51         4.42 o                         
 -10   4  10          8.16         12.29         4.66 o                         
  -9   4  10          4.53          5.60         3.78 o                         
  -8   4  10          0.63         -1.31         3.65 o                         
  -7   4  10          0.81          1.38         3.41 o                         
  -6   4  10         12.95         17.50         3.23 o                         
  -5   4  10          5.85          1.43         4.52 o                         
  -4   4  10         23.79         28.10         4.70 o                         
  -3   4  10         45.96         52.75         9.04 o                         
  -2   4  10         16.34         11.90         4.88 o                         
  -1   4  10         17.45         14.39         4.50 o                         
   0   4  10         24.17         25.00         5.26 o                         
   1   4  10          3.40          6.49         5.58 o                         
   2   4  10        123.94        120.19         5.06 o                         
   3   4  10         14.49         15.95         4.31 o                         
   4   4  10        372.40        362.44        16.25 o                         
   5   4  10          0.98         -0.56         6.88 o                         
   6   4  10          0.28          0.87         7.11 o                         
   7   4  10          6.61          1.31         7.43 o                         
   8   4  10          0.02          2.76         7.65 o                         
   9   4  10          7.25         -0.49         6.79 o                         
  -9   5  10          5.01          2.40         4.27 o                         
  -8   5  10          5.35          2.22         4.45 o                         
  -7   5  10          7.48          6.53         4.43 o                         
  -6   5  10         16.99         14.31         4.54 o                         
  -5   5  10        118.54        109.17         5.37 o                         
  -4   5  10         27.05         23.92         7.96 o                         
  -3   5  10          0.43          3.08         7.07 o                         
  -2   5  10          5.99          2.07         5.55 o                         
  -1   5  10         18.30         12.60         5.81 o                         
   0   5  10         48.51         44.92         6.01 o                         
   1   5  10          0.03          6.37         6.67 o                         
   2   5  10         30.41         20.61         6.26 o                         
   3   5  10          7.67          8.96         5.66 o                         
   4   5  10          7.04          2.37         4.28 o                         
   5   5  10          0.32          2.89         8.70 o                         
   6   5  10          0.07          1.93         5.20 o                         
 -15   1  11          1.34          4.06         8.66 o                         
 -14   1  11          0.70          3.01         8.07 o                         
 -13   1  11         47.01         70.13        20.90 o                         
 -12   1  11          0.25         -4.42         4.97 o                         
 -11   1  11         11.21         12.10         8.32 o                         
 -10   1  11        103.74        107.49         6.41 o                         
  -9   1  11          0.93         -2.68         5.20 o                         
  -8   1  11         33.22         40.61         6.38 o                         
  -7   1  11          4.59          7.64         2.48 o                         
  -6   1  11         31.79         37.88         9.10 o                         
  -5   1  11         82.54         81.83         6.02 o                         
  -4   1  11        131.89        151.74         6.21 o                         
  -3   1  11        340.33        339.26        13.55 o                         
  -2   1  11        132.55        139.98         6.27 o                         
  -1   1  11         16.66         18.30         2.72 o                         
   0   1  11          0.50         -0.56         4.45 o                         
   1   1  11         15.22         10.22         3.54 o                         
   2   1  11         50.59         54.04         4.35 o                         
   3   1  11        257.46        251.06         7.04 o                         
   4   1  11        310.03        321.94         6.23 o                         
   5   1  11        841.54        916.95        20.84 o                         
   6   1  11        107.73        106.11         7.66 o                         
   7   1  11          7.29          0.98         6.69 o                         
   8   1  11          1.11          6.12         6.94 o                         
   9   1  11         47.76         60.15         7.38 o                         
  10   1  11          0.04          8.02         7.18 o                         
  11   1  11         60.36         64.54         8.84 o                         
  12   1  11          3.16          9.22         8.56 o                         
 -15   2  11         15.89          0.51         5.07 o                         
 -14   2  11         25.38         14.66         9.92 o                         
 -13   2  11          6.30         -2.77         7.17 o                         
 -12   2  11         70.63         72.36         6.34 o                         
 -11   2  11         11.01          5.20         5.60 o                         
 -10   2  11         25.54         24.72         3.62 o                         
  -9   2  11        131.62        116.77         4.47 o                         
  -8   2  11         17.04         14.66         6.85 o                         
  -7   2  11          1.49          5.46        12.39 o                         
  -6   2  11        171.43        174.94         6.89 o                         
  -5   2  11        279.45        282.23         7.08 o                         
  -4   2  11        287.64        312.64         6.84 o                         
  -3   2  11       1373.66       1361.92        17.45 o                         
  -2   2  11          0.51         -5.14         8.47 o                         
  -1   2  11         57.25         56.63         5.29 o                         
   0   2  11        226.17        231.00        12.20 o                         
   1   2  11        295.98        299.03         6.23 o                         
   2   2  11         45.53         54.59         7.06 o                         
   3   2  11        272.98        271.34         9.93 o                         
   4   2  11         13.69         12.73         2.34 o                         
   5   2  11         16.30          7.15         5.01 o                         
   6   2  11          6.91          3.34         5.37 o                         
   7   2  11         14.04         22.93         6.42 o                         
   8   2  11          7.35          5.75         7.07 o                         
   9   2  11         37.54         40.60         8.11 o                         
  10   2  11          3.90          4.32         7.92 o                         
  11   2  11          3.54          5.34         8.56 o                         
  12   2  11         16.83         -4.04         7.31 o                         
 -13   3  11          6.40          5.97         5.39 o                         
 -12   3  11          0.23         -1.05         4.63 o                         
 -11   3  11          3.17          0.26         3.90 o                         
 -10   3  11         30.37         24.17         6.01 o                         
  -9   3  11          9.44         -1.78         7.38 o                         
  -8   3  11         13.98         12.85         8.00 o                         
  -7   3  11         29.31         35.57         8.51 o                         
  -6   3  11          0.15         -2.96         7.51 o                         
  -5   3  11          2.88          7.77         7.48 o                         
  -4   3  11          0.88         -5.43         6.37 o                         
  -3   3  11         11.83         14.40         6.72 o                         
  -2   3  11         12.22         22.07         7.51 o                         
  -1   3  11        261.81        281.07         7.00 o                         
   0   3  11        191.08        212.71         6.51 o                         
   1   3  11        689.02        714.49        15.51 o                         
   2   3  11          0.02          0.08         4.66 o                         
   3   3  11         20.87         14.57         5.94 o                         
   4   3  11          4.89         12.47         5.22 o                         
   5   3  11         19.34         18.76         6.00 o                         
   6   3  11         11.64         12.66         6.18 o                         
   7   3  11        113.49        134.84        10.22 o                         
   8   3  11          4.43          6.98         7.47 o                         
   9   3  11          7.07         -1.72         7.46 o                         
  10   3  11          1.00         -7.77         7.77 o                         
 -11   4  11          6.66          3.94         3.92 o                         
 -10   4  11          5.36          1.58         4.40 o                         
  -9   4  11          1.96         -3.56        10.19 o                         
  -8   4  11          0.06         -6.56         8.67 o                         
  -7   4  11          0.12         -3.98         8.73 o                         
  -6   4  11          7.81          4.73         7.76 o                         
  -5   4  11          1.95         -8.53         8.53 o                         
  -4   4  11          6.54          1.53         8.93 o                         
  -3   4  11         33.88         34.51         4.07 o                         
  -2   4  11          7.37          4.66         3.67 o                         
  -1   4  11          2.31          5.03         4.09 o                         
   0   4  11         22.86         16.78         5.18 o                         
   1   4  11         11.51         10.43         5.85 o                         
   2   4  11         44.02         52.72         8.07 o                         
   3   4  11         31.85         26.78         4.62 o                         
   4   4  11         18.02          4.54         7.00 o                         
   5   4  11          3.47          4.27         8.49 o                         
   6   4  11          9.59          5.11         7.73 o                         
   7   4  11          0.40         -5.46         7.34 o                         
   8   4  11          3.78          0.27         8.50 o                         
  -8   5  11          0.78         -7.03         7.22 o                         
  -7   5  11          0.20          2.09        20.06 o                         
  -6   5  11         54.62         47.65         7.81 o                         
  -5   5  11          0.33         -0.10         3.17 o                         
  -4   5  11         12.71         12.05         5.63 o                         
  -3   5  11         16.82         13.44        10.95 o                         
  -2   5  11          0.16         -1.61         6.80 o                         
  -1   5  11          5.56          0.59         6.04 o                         
   0   5  11          0.56         -6.96         6.96 o                         
   1   5  11          1.24          0.03         5.66 o                         
   2   5  11        168.31        146.11         6.62 o                         
   3   5  11          5.12          7.26         5.39 o                         
   4   5  11          0.17         -2.31         3.55 o                         
   5   5  11         11.96          3.61         5.53 o                         
 -15   0  12          1.84          8.88        12.21 o                         
 -14   0  12         16.68         12.82         9.91 o                         
 -13   0  12          1.27          1.83         8.64 o                         
 -12   0  12          0.00         -7.56         7.80 o                         
 -11   0  12         26.60         24.67         9.87 o                         
 -10   0  12        149.45        153.88        10.04 o                         
  -9   0  12         21.80         32.49         8.17 o                         
  -8   0  12         12.03         14.79         5.13 o                         
  -7   0  12         39.19         54.73         4.79 o                         
  -6   0  12          0.05         -0.52        10.29 o                         
  -5   0  12         30.33         34.76         8.76 o                         
  -4   0  12         39.17         50.53         5.78 o                         
  -3   0  12         93.64         86.29         7.15 o                         
  -2   0  12        109.44         97.88        10.72 o                         
  -1   0  12        333.94        317.61         9.21 o                         
   0   0  12         24.52         41.39        11.40 o                         
   1   0  12         20.65         26.69         4.19 o                         
   2   0  12         56.32         53.61         6.47 o                         
   3   0  12         23.62         30.14         5.77 o                         
   4   0  12          0.87          0.05         5.29 o                         
   5   0  12         78.43        104.31        14.29 o                         
   6   0  12        101.11        135.12        13.78 o                         
   7   0  12         30.09         17.18        11.23 o                         
   8   0  12          0.40         22.11        15.31 o                         
   9   0  12          1.38         -3.06        14.12 o                         
  10   0  12          7.59        -11.23        20.24 o                         
  11   0  12         20.95         40.48        17.52 o                         
  12   0  12          4.85         -5.61        21.43 o                         
 -15   1  12          9.95         12.07         8.41 o                         
 -14   1  12          7.30          7.17         8.57 o                         
 -13   1  12         48.81         51.66         8.61 o                         
 -12   1  12         32.46         32.96         5.89 o                         
 -11   1  12         29.13         24.35         4.97 o                         
 -10   1  12          0.76          4.70         4.02 o                         
  -9   1  12          2.14          1.56         3.88 o                         
  -8   1  12         16.73         14.34         3.40 o                         
  -7   1  12        106.07        126.38        10.97 o                         
  -6   1  12        480.44        507.56         9.96 o                         
  -5   1  12          0.02          3.73         5.60 o                         
  -4   1  12         11.39         16.75         5.83 o                         
  -3   1  12        413.66        405.08        13.11 o                         
  -2   1  12          0.44         -2.29         2.29 o                         
  -1   1  12          8.57          8.73         3.13 o                         
   0   1  12         45.90         56.05         3.98 o                         
   1   1  12        123.03        125.11         7.94 o                         
   2   1  12         40.51         24.65         5.15 o                         
   3   1  12         73.42         88.27         4.11 o                         
   4   1  12          5.35         -1.44         3.41 o                         
   5   1  12        992.80       1061.19        30.86 o                         
   6   1  12        481.90        502.56        11.77 o                         
   7   1  12         68.58         74.24         7.27 o                         
   8   1  12          1.86         -1.97         7.63 o                         
   9   1  12          1.92         -3.75         8.09 o                         
  10   1  12         13.63         11.24         8.01 o                         
  11   1  12         69.38         81.25        14.78 o                         
  12   1  12         48.86          6.64        22.59 o                         
 -14   2  12          0.11          4.36         6.99 o                         
 -13   2  12         15.47          0.50         6.91 o                         
 -12   2  12          3.02         -1.95         5.61 o                         
 -11   2  12        192.53        177.01         8.61 o                         
 -10   2  12         89.28         73.25         4.18 o                         
  -9   2  12         53.57         76.71        17.08 o                         
  -8   2  12          0.64         -2.09         6.20 o                         
  -7   2  12        114.08        120.84         7.05 o                         
  -6   2  12         74.17         75.24         6.56 o                         
  -5   2  12        242.85        276.22        17.72 o                         
  -4   2  12        109.50        100.94         9.03 o                         
  -3   2  12        767.01        760.44        24.57 o                         
  -2   2  12       1530.45       1547.05        56.71 o                         
  -1   2  12         29.26         37.81         7.85 o                         
   0   2  12        127.71        141.16        12.49 o                         
   1   2  12        589.22        643.05        17.91 o                         
   2   2  12        690.62        724.48        18.76 o                         
   3   2  12         75.79         82.30         3.51 o                         
   4   2  12        215.95        205.97         5.66 o                         
   5   2  12          0.95         -0.66         5.56 o                         
   6   2  12         64.61         70.20         6.26 o                         
   7   2  12          0.22          3.16         6.69 o                         
   8   2  12         70.32         77.55         8.22 o                         
   9   2  12          3.15          1.33         7.63 o                         
  10   2  12         26.41         24.99         8.86 o                         
  11   2  12          0.04         -2.65         9.33 o                         
 -13   3  12          0.00          2.61         4.58 o                         
 -12   3  12          0.05          0.80         7.36 o                         
 -11   3  12          1.05          0.60         8.70 o                         
 -10   3  12          0.04         -3.67         8.52 o                         
  -9   3  12         14.66         18.39         9.15 o                         
  -8   3  12         11.65         12.10         7.63 o                         
  -7   3  12         87.09         84.30         8.69 o                         
  -6   3  12          0.22          8.64         8.44 o                         
  -5   3  12          2.60          7.88         6.04 o                         
  -4   3  12          4.62          2.28         7.51 o                         
  -3   3  12         38.31         31.86         9.47 o                         
  -2   3  12         19.39          8.61        14.41 o                         
  -1   3  12        146.17        152.22         8.15 o                         
   0   3  12        204.50        215.28         4.60 o                         
   1   3  12        231.93        218.24         7.25 o                         
   2   3  12         73.72         73.31         5.62 o                         
   3   3  12         27.62         24.05         5.64 o                         
   4   3  12          0.32         -0.48         6.11 o                         
   5   3  12         14.27         12.00         6.12 o                         
   6   3  12          4.03         -0.06         6.69 o                         
   7   3  12         71.46         60.29         7.43 o                         
   8   3  12         81.48         65.73         9.77 o                         
   9   3  12          0.89          2.46         7.95 o                         
  10   3  12          9.60          2.94         4.75 o                         
 -11   4  12          0.02         -3.38        12.18 o                         
 -10   4  12          0.09          5.96        10.56 o                         
  -9   4  12          0.09          5.16         9.46 o                         
  -8   4  12          8.83         12.78         9.67 o                         
  -7   4  12         19.81         15.92        13.62 o                         
  -6   4  12          4.76          2.64         9.57 o                         
  -5   4  12          2.41          0.66         9.53 o                         
  -4   4  12          6.81          6.04         8.11 o                         
  -3   4  12          3.93          4.68        10.09 o                         
  -2   4  12         32.58         30.14         7.20 o                         
  -1   4  12         36.84         34.56         4.05 o                         
   0   4  12         27.48         27.12         6.92 o                         
   1   4  12          1.50          5.76         6.46 o                         
   2   4  12          0.39          6.90         6.00 o                         
   3   4  12         30.94         24.49         5.23 o                         
   4   4  12         11.61          4.70         5.77 o                         
   5   4  12          1.22         -0.94         8.23 o                         
   6   4  12          5.09          3.66         8.05 o                         
   7   4  12          1.30          3.10         7.46 o                         
   8   4  12          6.24          0.45         6.22 o                         
  -7   5  12          6.71          6.37        10.86 o                         
  -6   5  12          1.04          5.78        11.34 o                         
  -5   5  12          2.33         -4.67        10.11 o                         
  -4   5  12         19.83         14.20        10.83 o                         
  -3   5  12          2.95          5.33         4.49 o                         
  -2   5  12          9.59          9.68         5.94 o                         
  -1   5  12          3.32          2.71         5.54 o                         
   0   5  12         16.05         10.63         6.87 o                         
   1   5  12         50.93         27.90         6.94 o                         
   2   5  12         12.00          9.74         5.57 o                         
   3   5  12          1.31         -2.40         5.09 o                         
   4   5  12          0.34          1.02         5.66 o                         
 -15   1  13          3.17          1.40         8.12 o                         
 -14   1  13          3.74          4.80         8.89 o                         
 -13   1  13          0.57          2.80         7.06 o                         
 -12   1  13         88.09         93.54         6.62 o                         
 -11   1  13          1.20         -0.60         5.75 o                         
 -10   1  13         12.49         12.38         4.54 o                         
  -9   1  13          8.70         11.66         5.95 o                         
  -8   1  13          2.30          6.37         3.79 o                         
  -7   1  13         49.03         40.75         8.17 o                         
  -6   1  13        672.66        683.05        22.78 o                         
  -5   1  13        256.57        280.39         9.23 o                         
  -4   1  13        417.74        409.90        13.84 o                         
  -3   1  13          0.22         -2.89         6.49 o                         
  -2   1  13          6.87          4.94         2.52 o                         
  -1   1  13         16.80         20.24         6.33 o                         
   0   1  13         28.75         29.04         3.60 o                         
   1   1  13         23.25         19.57         6.73 o                         
   2   1  13         98.70         90.19         3.99 o                         
   3   1  13         41.10         31.70         5.95 o                         
   4   1  13        109.88        109.18         6.90 o                         
   5   1  13          3.59         -0.51         6.09 o                         
   6   1  13         38.46         36.02        11.70 o                         
   7   1  13          2.61         -3.92         6.59 o                         
   8   1  13          6.39         11.86         7.04 o                         
   9   1  13         43.64         44.66        14.45 o                         
  10   1  13          0.07         -2.27         7.94 o                         
  11   1  13          6.21          0.00         4.87 o                         
 -14   2  13          1.62          0.91         5.16 o                         
 -13   2  13         15.43          3.10         4.30 o                         
 -12   2  13         20.32         12.74         3.91 o                         
 -11   2  13          0.62         -2.61         3.36 o                         
 -10   2  13         22.53         31.26        15.91 o                         
  -9   2  13         10.43         18.23         8.14 o                         
  -8   2  13          1.84         -1.16         7.00 o                         
  -7   2  13          1.31          1.16        11.47 o                         
  -6   2  13         15.45         11.98         7.24 o                         
  -5   2  13         10.11         10.52         6.98 o                         
  -4   2  13        278.38        284.10        13.00 o                         
  -3   2  13         55.94         71.22         7.64 o                         
  -2   2  13        562.12        549.79        43.86 o                         
  -1   2  13        327.17        353.23         8.50 o                         
   0   2  13         30.32         32.58         5.39 o                         
   1   2  13          5.73          2.03         6.62 o                         
   2   2  13       1046.92       1075.16        52.10 o                         
   3   2  13        134.69        145.66         4.39 o                         
   4   2  13        234.98        224.36        22.88 o                         
   5   2  13         62.72         59.14         8.94 o                         
   6   2  13          1.44         -3.58         5.69 o                         
   7   2  13         18.06         19.18         6.31 o                         
   8   2  13         33.43         34.73         8.35 o                         
   9   2  13          6.82         11.34         7.49 o                         
  10   2  13          9.66          4.81         9.04 o                         
 -12   3  13          0.01         10.06         9.34 o                         
 -11   3  13          9.06         11.20        10.35 o                         
 -10   3  13          2.89          1.69        10.83 o                         
  -9   3  13          5.93         -5.44         8.73 o                         
  -8   3  13        195.72        220.92        12.01 o                         
  -7   3  13          3.02          0.11         8.37 o                         
  -6   3  13         30.95         31.74         7.22 o                         
  -5   3  13          0.01         -7.47         7.47 o                         
  -4   3  13          0.59          7.66         7.14 o                         
  -3   3  13          2.18         -3.04         8.20 o                         
  -2   3  13        315.96        330.52        22.17 o                         
  -1   3  13         83.83         85.36         3.39 o                         
   0   3  13        146.50        173.31        10.44 o                         
   1   3  13          0.46         -0.42         4.54 o                         
   2   3  13          3.53          5.55         5.13 o                         
   3   3  13          4.37          1.70         3.64 o                         
   4   3  13          0.10          9.64         6.14 o                         
   5   3  13          0.51          7.65         6.91 o                         
   6   3  13          6.86         -3.81         6.83 o                         
   7   3  13          2.90          8.09         6.51 o                         
   8   3  13         26.33         15.80         7.54 o                         
   9   3  13         22.15         10.52         8.03 o                         
 -10   4  13          3.65         -7.37        13.62 o                         
  -9   4  13          6.14          9.72        10.80 o                         
  -8   4  13          0.31          9.80        10.35 o                         
  -7   4  13          6.75         -5.71         9.64 o                         
  -6   4  13         12.50         12.30         9.45 o                         
  -5   4  13         17.15         22.60         8.64 o                         
  -4   4  13          8.12         14.50        10.91 o                         
  -3   4  13         61.53         66.06         8.51 o                         
  -2   4  13         15.17         25.57         8.86 o                         
  -1   4  13         34.12         26.55         7.74 o                         
   0   4  13         17.74         21.26         4.95 o                         
   1   4  13          0.34         -2.33         5.47 o                         
   2   4  13         36.77         33.21         6.57 o                         
   3   4  13         13.47          4.63         4.14 o                         
   4   4  13          0.70          3.93         6.49 o                         
   5   4  13          0.57         -2.05         7.12 o                         
   6   4  13          0.46         -3.70         8.83 o                         
   7   4  13          4.41         -6.32         7.80 o                         
  -6   5  13          1.53         -0.77        10.51 o                         
  -5   5  13          4.23         10.45        11.83 o                         
  -4   5  13          9.42         15.43        11.39 o                         
  -3   5  13         77.71         74.27        11.64 o                         
  -2   5  13          1.12          0.78         4.34 o                         
  -1   5  13          0.32         -4.39         4.39 o                         
   0   5  13          0.87         -1.23         5.47 o                         
   1   5  13          0.12          0.85         5.30 o                         
   2   5  13          7.39          0.67         3.73 o                         
   3   5  13          0.04          2.79         4.03 o                         
 -14   0  14          4.34         -0.51        11.91 o                         
 -13   0  14         10.74          5.61        10.72 o                         
 -12   0  14         26.99         31.60        13.86 o                         
 -11   0  14          5.12          9.03         7.21 o                         
 -10   0  14         18.56         14.53         6.37 o                         
  -9   0  14        902.65       1035.16        34.94 o                         
  -8   0  14         79.03         79.65         8.17 o                         
  -7   0  14        756.71        837.46         8.20 o                         
  -6   0  14         33.50         37.69         4.38 o                         
  -5   0  14          0.35          7.48         6.80 o                         
  -4   0  14         52.60         63.80         7.49 o                         
  -3   0  14         17.04         20.85        14.37 o                         
  -2   0  14         87.49         95.55         5.68 o                         
  -1   0  14         69.23         47.38        14.12 o                         
   0   0  14          8.94         -5.79         5.79 o                         
   1   0  14         34.00         45.70         5.80 o                         
   2   0  14        140.51        150.01        16.24 o                         
   3   0  14        139.21        138.23         6.49 o                         
   4   0  14        300.99        311.55        29.56 o                         
   5   0  14          7.46         -7.14        10.55 o                         
   6   0  14         24.89          3.91        15.99 o                         
   7   0  14         41.36         59.71        16.67 o                         
   8   0  14         37.68         51.04        17.86 o                         
   9   0  14          4.96          8.33        15.48 o                         
  10   0  14          0.01        -10.55        23.64 o                         
 -14   1  14          0.49          0.81         3.60 o                         
 -13   1  14         85.49         74.24        19.28 o                         
 -12   1  14          1.75          7.77         5.67 o                         
 -11   1  14          3.01         -1.08         5.39 o                         
 -10   1  14          4.59          1.31         4.42 o                         
  -9   1  14         11.75         14.32         2.90 o                         
  -8   1  14          7.35          2.86         7.22 o                         
  -7   1  14         62.22         62.12         6.69 o                         
  -6   1  14         51.47         59.29         7.32 o                         
  -5   1  14       1675.62       1744.49        47.77 o                         
  -4   1  14        171.04        185.70         6.58 o                         
  -3   1  14          0.45          2.70         7.76 o                         
  -2   1  14          8.99          7.98         3.73 o                         
  -1   1  14         39.14         35.67         3.68 o                         
   0   1  14         13.70         13.50         3.48 o                         
   1   1  14        164.02        136.77         4.63 o                         
   2   1  14         67.75         67.27         5.01 o                         
   3   1  14         12.57         11.48         4.31 o                         
   4   1  14          1.05          3.51         4.45 o                         
   5   1  14         19.38         21.83        11.12 o                         
   6   1  14         11.76          8.34         8.74 o                         
   7   1  14          1.62         -3.46        12.16 o                         
   8   1  14          0.56         10.70        11.48 o                         
   9   1  14         21.47         32.34        11.18 o                         
  10   1  14         11.00          4.86        13.65 o                         
 -13   2  14          1.98         -0.94         3.34 o                         
 -12   2  14          0.82         -1.97         9.19 o                         
 -11   2  14          3.16         -1.08         8.06 o                         
 -10   2  14          0.19          0.31         8.63 o                         
  -9   2  14          1.98          3.18         8.53 o                         
  -8   2  14         17.77         24.10        15.34 o                         
  -7   2  14          0.00          8.81         7.17 o                         
  -6   2  14         54.65         49.50         6.95 o                         
  -5   2  14         86.06         87.12         6.28 o                         
  -4   2  14          8.40         16.59         6.16 o                         
  -3   2  14         68.76         81.60         5.91 o                         
  -2   2  14        120.80        121.49        10.03 o                         
  -1   2  14        192.23        192.55         2.78 o                         
   0   2  14          8.52         12.79         4.87 o                         
   1   2  14        182.98        171.12        24.42 o                         
   2   2  14        287.47        286.71        18.98 o                         
   3   2  14        380.92        411.56        15.58 o                         
   4   2  14         33.60         33.13         7.26 o                         
   5   2  14        256.67        265.22        12.73 o                         
   6   2  14          0.77          6.29         7.85 o                         
   7   2  14          1.53         -8.04        10.41 o                         
   8   2  14          1.44          3.43         8.11 o                         
   9   2  14         99.83        114.35        12.57 o                         
 -12   3  14          3.93          0.47        12.01 o                         
 -11   3  14          0.00         -1.73         9.00 o                         
 -10   3  14          8.60          1.88         8.64 o                         
  -9   3  14         24.43         22.72         9.89 o                         
  -8   3  14         31.16         33.59        10.52 o                         
  -7   3  14         55.10         68.39         9.78 o                         
  -6   3  14         10.00         18.22         8.86 o                         
  -5   3  14         54.34         68.47         8.75 o                         
  -4   3  14         20.16         20.57         7.65 o                         
  -3   3  14         28.26         18.56         8.07 o                         
  -2   3  14         60.56         77.69        18.38 o                         
  -1   3  14        473.36        494.21        24.81 o                         
   0   3  14          3.29          1.13         4.64 o                         
   1   3  14         13.82         14.15         5.44 o                         
   2   3  14         13.60          3.96         5.81 o                         
   3   3  14         41.65         34.81         5.73 o                         
   4   3  14          4.66          4.89         6.31 o                         
   5   3  14         31.22         32.04         7.30 o                         
   6   3  14          3.58         -0.89         7.53 o                         
   7   3  14         24.28         28.95         7.28 o                         
   8   3  14          0.30         -0.48         8.40 o                         
 -10   4  14         17.30          3.90        13.41 o                         
  -9   4  14          6.95         -9.89        11.48 o                         
  -8   4  14         16.57         26.41        11.01 o                         
  -7   4  14          4.29          0.34         9.97 o                         
  -6   4  14         14.87         18.28        10.38 o                         
  -5   4  14         55.94         56.63         9.60 o                         
  -4   4  14          1.99          0.12         9.65 o                         
  -3   4  14         34.11         44.40         9.82 o                         
  -2   4  14         20.46         28.63        13.56 o                         
  -1   4  14         17.73         17.46        13.39 o                         
   0   4  14         19.44         14.93         4.52 o                         
   1   4  14          9.50          7.27         5.67 o                         
   2   4  14          3.82          6.95         5.79 o                         
   3   4  14          0.04          0.52         2.77 o                         
   4   4  14         15.35          8.61         7.13 o                         
   5   4  14          4.49         -3.77         7.86 o                         
   6   4  14          3.87         -0.04         4.55 o                         
  -4   5  14          0.18         -3.52         5.98 o                         
  -3   5  14         26.51         12.13         6.22 o                         
  -2   5  14          8.62          5.61        21.77 o                         
  -1   5  14         29.92          4.11         6.46 o                         
   0   5  14         24.32         14.82         6.06 o                         
   1   5  14          4.74          1.95         5.26 o                         
 -14   1  15          2.81         -2.63         7.25 o                         
 -13   1  15         15.80         -0.09         5.98 o                         
 -12   1  15         42.79         16.96         5.94 o                         
 -11   1  15         13.28          7.96         4.72 o                         
 -10   1  15         42.39         33.86         3.97 o                         
  -9   1  15         18.30         13.45         5.92 o                         
  -8   1  15          3.39         -2.47         7.72 o                         
  -7   1  15          0.35          3.63         7.76 o                         
  -6   1  15        140.26        146.27         7.53 o                         
  -5   1  15        163.02        165.30        12.40 o                         
  -4   1  15        514.25        573.83        21.92 o                         
  -3   1  15          0.12         11.10         7.80 o                         
  -2   1  15         20.35         24.08         4.15 o                         
  -1   1  15          0.07          2.43         4.32 o                         
   0   1  15         38.59         36.62         3.62 o                         
   1   1  15          5.29          3.80         3.92 o                         
   2   1  15        296.58        269.19        10.63 o                         
   3   1  15          5.32          6.44         4.59 o                         
   4   1  15        132.23        131.58         6.87 o                         
   5   1  15          3.62         -7.11         8.25 o                         
   6   1  15          1.65         10.87         8.24 o                         
   7   1  15         14.40         16.69         8.92 o                         
   8   1  15         11.04         18.19        10.99 o                         
   9   1  15          0.01          3.65        13.08 o                         
 -13   2  15          9.88          6.94        11.10 o                         
 -12   2  15          2.55          7.65        10.14 o                         
 -11   2  15          0.29          1.38         8.57 o                         
 -10   2  15          2.86          0.78         8.89 o                         
  -9   2  15          0.00         -7.47         7.47 o                         
  -8   2  15          0.07          6.03         7.64 o                         
  -7   2  15          8.84         11.36         7.76 o                         
  -6   2  15         21.02         29.23         8.16 o                         
  -5   2  15          1.47          3.55         5.89 o                         
  -4   2  15          8.84         10.42         7.66 o                         
  -3   2  15          0.00          7.88         7.60 o                         
  -2   2  15          3.44         12.01         7.17 o                         
  -1   2  15         16.02         17.15         2.53 o                         
   0   2  15          8.43         11.98         3.55 o                         
   1   2  15          2.44          1.64         4.98 o                         
   2   2  15          3.54          6.10         6.80 o                         
   3   2  15         27.82         33.81         9.94 o                         
   4   2  15         28.03         23.49         4.35 o                         
   5   2  15          1.51          9.76         6.92 o                         
   6   2  15         24.67         11.73         7.86 o                         
   7   2  15         11.74         17.77         7.01 o                         
   8   2  15          3.12          1.45        10.08 o                         
   9   2  15         21.82         12.14         6.75 o                         
 -11   3  15          0.01          4.43        11.52 o                         
 -10   3  15          2.76         -3.48         9.81 o                         
  -9   3  15          4.25          3.11         9.31 o                         
  -8   3  15         47.28         53.80         9.10 o                         
  -7   3  15         21.34         27.51         9.16 o                         
  -6   3  15          4.19          5.10         9.41 o                         
  -5   3  15          1.32          4.76         8.45 o                         
  -4   3  15         26.82         22.89        12.85 o                         
  -3   3  15         95.65         95.88         9.01 o                         
  -2   3  15         48.85         43.25        10.34 o                         
  -1   3  15        384.40        420.35        31.61 o                         
   0   3  15        449.46        437.04        28.88 o                         
   1   3  15         59.60         46.54         7.84 o                         
   2   3  15          2.96         -2.51         5.35 o                         
   3   3  15          7.46          8.00         4.40 o                         
   4   3  15         14.32         17.39         9.71 o                         
   5   3  15          7.68          1.47         7.61 o                         
   6   3  15         66.74         73.84        13.97 o                         
   7   3  15          9.65          8.53         8.69 o                         
  -9   4  15          2.24         -3.05        12.72 o                         
  -8   4  15          0.28          6.22        10.72 o                         
  -7   4  15          1.03         -0.50        11.81 o                         
  -6   4  15         33.63         56.80        13.51 o                         
  -5   4  15         47.41         56.73        16.10 o                         
  -4   4  15         37.06         29.91        12.14 o                         
  -3   4  15         83.49        101.28        19.78 o                         
  -2   4  15         88.99         70.80        13.00 o                         
  -1   4  15          2.62          2.57        12.23 o                         
   0   4  15          0.90          3.40         4.44 o                         
   1   4  15          2.64         -0.87         6.59 o                         
   2   4  15         35.04         31.87         7.46 o                         
   3   4  15          6.77          2.24         2.44 o                         
   4   4  15         47.12         29.61         7.76 o                         
   5   4  15          0.19          1.06         4.11 o                         
 -13   0  16          0.29         -0.33         3.12 o                         
 -12   0  16         37.50         24.00         9.10 o                         
 -11   0  16          0.81          0.49         6.79 o                         
 -10   0  16          2.33          1.96         5.89 o                         
  -9   0  16        168.42        178.47         6.68 o                         
  -8   0  16       1765.23       2042.89        44.44 o                         
  -7   0  16       1429.90       1696.91        14.05 o                         
  -6   0  16        116.54        158.11         7.32 o                         
  -5   0  16         13.35         25.00         7.14 o                         
  -4   0  16         20.02         17.55        14.20 o                         
  -3   0  16          1.68          2.75         5.22 o                         
  -2   0  16        116.79        109.58         5.26 o                         
  -1   0  16        624.46        608.82         9.60 o                         
   0   0  16        125.86        108.72         8.02 o                         
   1   0  16        273.26        294.34        16.02 o                         
   2   0  16         24.94         22.45         6.09 o                         
   3   0  16         84.26         85.91         6.59 o                         
   4   0  16         10.57         22.08         7.20 o                         
   5   0  16         30.06         21.26        12.25 o                         
   6   0  16         12.48         12.59        18.88 o                         
   7   0  16        212.21        308.66        18.56 o                         
   8   0  16         17.70         16.67        18.54 o                         
   9   0  16         32.07         27.90        21.60 o                         
 -13   1  16          0.21         -1.26         5.14 o                         
 -12   1  16         28.46         15.16         6.10 o                         
 -11   1  16        104.77        116.73        13.95 o                         
 -10   1  16        105.10        121.84        11.18 o                         
  -9   1  16         44.39         33.76        11.48 o                         
  -8   1  16         51.63         51.72        17.69 o                         
  -7   1  16         19.02         21.50         8.27 o                         
  -6   1  16          1.24          4.92         8.29 o                         
  -5   1  16         11.40         33.85        12.08 o                         
  -4   1  16         68.02         73.11         7.08 o                         
  -3   1  16          0.09         -1.45         7.38 o                         
  -2   1  16         15.71         20.46         3.08 o                         
  -1   1  16         35.29         42.00         3.55 o                         
   0   1  16         55.73         53.73         4.32 o                         
   1   1  16         27.05         41.50         3.92 o                         
   2   1  16        196.04        202.03         9.94 o                         
   3   1  16         99.10        103.01         4.93 o                         
   4   1  16          5.99          2.47         4.61 o                         
   5   1  16         14.15         20.71         8.05 o                         
   6   1  16          7.24         -8.16         8.16 o                         
   7   1  16          1.16         -2.20         8.20 o                         
   8   1  16         12.58         15.77        11.14 o                         
   9   1  16        131.67        111.81        89.49 o                         
 -12   2  16          0.13          5.40        11.28 o                         
 -11   2  16          2.95          2.13         9.16 o                         
 -10   2  16          0.92         -3.03         8.18 o                         
  -9   2  16         15.34         20.01         9.66 o                         
  -8   2  16         29.97         34.63         8.08 o                         
  -7   2  16         42.04         55.56         8.33 o                         
  -6   2  16         65.49         80.43        13.33 o                         
  -5   2  16          6.27          6.70         6.49 o                         
  -4   2  16          0.03         -6.62         9.85 o                         
  -3   2  16          1.08          0.07        10.44 o                         
  -2   2  16         37.24         45.97         9.44 o                         
  -1   2  16          3.89          3.56         9.75 o                         
   0   2  16          0.00          1.27         3.51 o                         
   1   2  16          1.79          7.09         5.13 o                         
   2   2  16         26.29         33.91         5.04 o                         
   3   2  16          6.20          4.53         4.78 o                         
   4   2  16          0.16          2.03         4.13 o                         
   5   2  16         15.46         12.44         8.66 o                         
   6   2  16          5.60        -10.28        10.28 o                         
   7   2  16          0.00          2.73         9.98 o                         
   8   2  16          2.60          1.02         6.43 o                         
 -10   3  16         12.17          7.68        10.34 o                         
  -9   3  16         31.53         29.67        10.26 o                         
  -8   3  16          5.25          8.72        10.43 o                         
  -7   3  16         27.64         34.60        13.50 o                         
  -6   3  16          5.82          9.74         8.61 o                         
  -5   3  16         35.09         30.97         9.53 o                         
  -4   3  16         53.45         68.91         8.64 o                         
  -3   3  16          2.20          3.87        10.53 o                         
  -2   3  16         54.40         73.95        11.55 o                         
  -1   3  16          7.09         12.57        10.74 o                         
   0   3  16        188.48        149.02        17.65 o                         
   1   3  16        110.42        105.24         8.32 o                         
   2   3  16         19.17         10.32         5.58 o                         
   3   3  16          2.10          4.12         4.85 o                         
   4   3  16          0.31         -0.56         7.21 o                         
   5   3  16          0.00          3.33         7.97 o                         
   6   3  16         37.39         23.08        10.87 o                         
  -7   4  16          0.46         11.11        11.40 o                         
  -6   4  16          3.45         -3.69        11.02 o                         
  -5   4  16        115.02        149.34        32.03 o                         
  -4   4  16        261.52        275.90        14.33 o                         
  -3   4  16        177.99        185.43        52.60 o                         
  -2   4  16         71.13         71.32        13.86 o                         
  -1   4  16          2.94          4.59        14.25 o                         
   0   4  16          0.27          1.59        13.82 o                         
   1   4  16         48.67         25.39        22.29 o                         
   2   4  16          5.80          4.00         5.00 o                         
   3   4  16          1.37         13.34         8.78 o                         
 -12   1  17          4.56         -0.68        10.21 o                         
 -11   1  17        220.14        228.84        14.47 o                         
 -10   1  17         32.61         25.68        10.55 o                         
  -9   1  17         95.38        113.25         9.87 o                         
  -8   1  17          9.24          1.11        16.33 o                         
  -7   1  17         12.26          5.78         9.36 o                         
  -6   1  17         11.78         12.76        14.46 o                         
  -5   1  17          1.35          0.51        16.33 o                         
  -4   1  17         13.31         31.13        15.31 o                         
  -3   1  17         26.24         25.11         9.16 o                         
  -2   1  17         25.73         29.02         3.26 o                         
  -1   1  17         10.06          5.73         3.80 o                         
   0   1  17          4.40         -1.66         3.83 o                         
   1   1  17          2.85         -4.32         4.32 o                         
   2   1  17          0.24          0.58         4.55 o                         
   3   1  17          2.08          3.16         4.77 o                         
   4   1  17          8.44          3.82         5.31 o                         
   5   1  17          7.63         16.77         9.79 o                         
   6   1  17          6.89         17.26         9.06 o                         
   7   1  17          0.17          6.42        10.09 o                         
   8   1  17          8.35          9.39         7.01 o                         
 -11   2  17         10.01         -5.15        11.81 o                         
 -10   2  17          1.19          3.23        10.11 o                         
  -9   2  17          0.43         -1.32         9.73 o                         
  -8   2  17          7.56         22.48         8.44 o                         
  -7   2  17         12.67         11.69         8.94 o                         
  -6   2  17         49.92         46.61         9.08 o                         
  -5   2  17          8.21         -5.27        10.74 o                         
  -4   2  17          3.43         12.94        10.79 o                         
  -3   2  17         27.49         26.17        11.02 o                         
  -2   2  17          5.18          2.57         9.57 o                         
  -1   2  17          4.22         11.14        10.04 o                         
   0   2  17          4.69          4.09         3.65 o                         
   1   2  17         35.67         37.62         7.93 o                         
   2   2  17         32.23         25.06         7.48 o                         
   3   2  17          1.00         -1.46         5.24 o                         
   4   2  17          2.05          2.80         6.68 o                         
   5   2  17         29.91         24.43         9.74 o                         
   6   2  17         15.87          6.28        12.07 o                         
   7   2  17          0.71          1.24         7.09 o                         
 -10   3  17          2.42          5.08         6.63 o                         
  -9   3  17          1.55          4.81         9.40 o                         
  -8   3  17         23.14         24.69        10.36 o                         
  -7   3  17         26.74         36.97         9.62 o                         
  -6   3  17         17.04         18.36        10.44 o                         
  -5   3  17          7.72         -0.45         8.74 o                         
  -4   3  17          1.86          2.05        13.08 o                         
  -3   3  17          3.44         -5.82        12.17 o                         
  -2   3  17          8.33          8.18        10.15 o                         
  -1   3  17          2.83          3.53        11.31 o                         
   0   3  17        122.10        127.77        21.95 o                         
   1   3  17          1.77          2.72         5.03 o                         
   2   3  17          2.80          4.08         5.22 o                         
   3   3  17         18.02          9.31         6.45 o                         
   4   3  17         12.76         10.21         8.21 o                         
   5   3  17          0.01          1.19         5.92 o                         
  -6   4  17          5.62         11.58        11.32 o                         
  -5   4  17          4.08          2.71        10.87 o                         
  -4   4  17         67.47         84.84        30.54 o                         
  -3   4  17        197.32        201.40        16.55 o                         
  -2   4  17          0.02         -4.98        13.96 o                         
  -1   4  17          2.41         -2.26        14.56 o                         
   0   4  17          2.07         -9.67        16.55 o                         
   1   4  17          2.08         -1.56         4.91 o                         
 -12   0  18         14.63          8.58         8.85 o                         
 -11   0  18          6.05         -0.12         9.18 o                         
 -10   0  18          8.90          7.48         7.31 o                         
  -9   0  18          1.50         -7.14         7.14 o                         
  -8   0  18          4.40          8.33         6.80 o                         
  -7   0  18         97.53        111.80         7.32 o                         
  -6   0  18         79.64         82.07         6.68 o                         
  -5   0  18         41.08         49.72         6.04 o                         
  -4   0  18         22.83         37.09        10.19 o                         
  -3   0  18         62.17         72.85        10.55 o                         
  -2   0  18          0.25         -4.69         5.07 o                         
  -1   0  18         50.06         62.00         5.91 o                         
   0   0  18        363.79        372.59        43.70 o                         
   1   0  18         10.15          8.67         6.81 o                         
   2   0  18         26.34         17.47         6.35 o                         
   3   0  18          4.77          4.11         7.15 o                         
   4   0  18          0.80          1.28         6.93 o                         
   5   0  18          0.88          1.34        15.90 o                         
   6   0  18        173.82        209.76        13.28 o                         
   7   0  18         59.77         72.20        14.63 o                         
 -11   1  18         52.23         17.27         7.59 o                         
 -10   1  18        392.99        408.73        22.69 o                         
  -9   1  18         22.20         25.04         7.03 o                         
  -8   1  18          5.53          0.84        10.10 o                         
  -7   1  18          4.55         33.26         8.94 o                         
  -6   1  18          1.01          5.61        13.78 o                         
  -5   1  18          3.36        -13.10        13.10 o                         
  -4   1  18        210.45        193.41        15.49 o                         
  -3   1  18          1.17          5.97         6.27 o                         
  -2   1  18        196.01        206.41         7.26 o                         
  -1   1  18         75.57         86.75         9.13 o                         
   0   1  18         24.19         26.04         4.20 o                         
   1   1  18         12.94         11.42         4.47 o                         
   2   1  18          4.62          4.78         5.53 o                         
   3   1  18          0.34          1.91         5.12 o                         
   4   1  18         40.75         35.89        10.63 o                         
   5   1  18         15.51          5.70         9.65 o                         
   6   1  18         21.32         12.24        10.27 o                         
   7   1  18          0.19         -2.24         6.44 o                         
 -10   2  18         34.09         22.77        10.86 o                         
  -9   2  18         21.10          6.77         8.85 o                         
  -8   2  18         18.98         17.57         8.70 o                         
  -7   2  18         26.96         25.97         8.62 o                         
  -6   2  18          7.18          6.22         9.70 o                         
  -5   2  18          2.85         -1.94         8.99 o                         
  -4   2  18          4.03         15.18         9.72 o                         
  -3   2  18          1.59          0.42         9.91 o                         
  -2   2  18         34.45         49.42        14.71 o                         
  -1   2  18         60.08         77.63        11.48 o                         
   0   2  18          2.01          1.52         3.35 o                         
   1   2  18         31.64         25.45         4.71 o                         
   2   2  18          0.98          1.23         5.09 o                         
   3   2  18         15.07          6.93         5.23 o                         
   4   2  18          0.14         -0.65         4.75 o                         
   5   2  18          7.45          2.39         9.95 o                         
  -8   3  18         59.21         61.33        10.32 o                         
  -7   3  18          6.70         11.41        11.99 o                         
  -6   3  18         38.77         41.00        10.64 o                         
  -5   3  18         14.04         11.92        12.84 o                         
  -4   3  18          0.08          0.05        10.53 o                         
  -3   3  18          4.71          7.89        10.44 o                         
  -2   3  18          1.09         -3.59        13.17 o                         
  -1   3  18         43.14         34.86        13.42 o                         
   0   3  18          3.73         -1.58         8.33 o                         
   1   3  18          8.48          7.26         5.42 o                         
   2   3  18          6.16          1.45         5.24 o                         
   3   3  18          0.28         -3.44         4.54 o                         
 -10   1  19         38.27         15.51         8.19 o                         
  -9   1  19         24.28         20.04         7.70 o                         
  -8   1  19         14.24         11.58         9.11 o                         
  -7   1  19          0.57         -0.73        10.61 o                         
  -6   1  19         24.62         17.62        12.59 o                         
  -5   1  19          3.05          0.34        14.29 o                         
  -4   1  19          0.10         11.68        12.06 o                         
  -3   1  19         72.27         41.75        11.78 o                         
  -2   1  19          9.93          4.26         3.15 o                         
  -1   1  19          1.02          2.76         3.88 o                         
   0   1  19         11.09          4.24         4.35 o                         
   1   1  19          3.07          1.00         4.76 o                         
   2   1  19          4.88         11.24         5.46 o                         
   3   1  19         76.74         73.47         6.77 o                         
   4   1  19          0.52          4.77         5.87 o                         
   5   1  19         55.59         47.12         9.53 o                         
  -9   2  19         16.94         24.84        10.66 o                         
  -8   2  19          2.02         -1.27         8.79 o                         
  -7   2  19          9.13         10.07        12.69 o                         
  -6   2  19         12.23          3.94        11.91 o                         
  -5   2  19         29.49         32.49        12.66 o                         
  -4   2  19          0.81          1.43        10.22 o                         
  -3   2  19         99.59        118.88        11.24 o                         
  -2   2  19         17.31         19.59        11.38 o                         
  -1   2  19         13.24         16.10         8.44 o                         
   0   2  19         11.04          5.84         3.08 o                         
   1   2  19         28.83         24.27         5.50 o                         
   2   2  19          0.76          4.97         4.81 o                         
   3   2  19         74.08         58.94        16.63 o                         
   4   2  19         29.09         27.22        15.00 o                         
  -7   3  19         32.85         25.87         6.34 o                         
  -6   3  19          1.63         14.19        37.50 o                         
  -5   3  19          1.28         -2.86        13.86 o                         
  -4   3  19          5.02          2.63        13.40 o                         
  -3   3  19          0.45         15.56        19.56 o                         
  -2   3  19          4.29         12.35        13.95 o                         
  -1   3  19         79.78         90.09        29.52 o                         
   0   3  19          1.73          8.95         9.15 o                         
   1   3  19          7.62          1.88         3.67 o                         
 -10   0  20         14.23          3.23         4.42 o                         
  -9   0  20          2.59         -2.47         4.17 o                         
  -8   0  20          1.39          1.85         3.26 o                         
  -7   0  20         56.49         30.42         6.81 o                         
  -6   0  20          5.55          1.01         4.07 o                         
  -5   0  20         22.25         13.65         4.98 o                         
  -4   0  20         78.09        108.32         6.17 o                         
  -3   0  20         43.88         46.10         8.98 o                         
  -2   0  20          0.00          8.35         6.18 o                         
  -1   0  20         19.17         22.85         7.07 o                         
   0   0  20         52.30         38.83        10.46 o                         
   1   0  20          0.79          3.37         8.90 o                         
   2   0  20          0.00          4.70         7.11 o                         
   3   0  20          5.41         -4.55         8.21 o                         
   4   0  20          0.07          2.70         4.95 o                         
  -9   1  20         24.30          6.53         4.19 o                         
  -8   1  20          9.41          9.07         7.95 o                         
  -7   1  20         29.83         16.23        10.22 o                         
  -6   1  20         13.17         15.13         9.00 o                         
  -5   1  20          1.83         11.57         8.36 o                         
  -4   1  20         25.41         18.42        10.55 o                         
  -3   1  20         29.54         27.82        10.55 o                         
  -2   1  20         21.85         12.96         2.90 o                         
  -1   1  20          0.10         -1.21         4.13 o                         
   0   1  20          7.90          4.66         5.04 o                         
   1   1  20          0.03         -2.30         4.64 o                         
   2   1  20          8.93          7.06         4.28 o                         
   3   1  20          1.84          3.18         3.44 o                         
   4   1  20         48.48         33.95        12.38 o                         
  -8   2  20         13.84         11.78         6.11 o                         
  -7   2  20         16.47         25.04        12.65 o                         
  -6   2  20         49.98         23.39        12.92 o                         
  -5   2  20         34.79         46.77        14.14 o                         
  -4   2  20        150.86        184.33        26.81 o                         
  -3   2  20          2.79         -3.67        11.00 o                         
  -2   2  20         10.68         15.76         8.80 o                         
  -1   2  20          7.70         21.45         7.90 o                         
   0   2  20          3.73          0.44         2.73 o                         
   1   2  20          5.15          4.73         4.35 o                         
   2   2  20         13.03          9.90         4.74 o                         
  -8   1  21          2.80          6.08         9.78 o                         
  -7   1  21          3.46          3.87         9.69 o                         
  -6   1  21         12.89         13.72         8.27 o                         
  -5   1  21         42.87         38.54        12.41 o                         
  -4   1  21          6.13         -1.05         7.88 o                         
  -3   1  21          3.32          4.26         7.76 o                         
  -2   1  21         10.98          6.47         8.66 o                         
  -1   1  21          0.68          0.77         3.75 o                         
   0   1  21          1.01         -1.83         4.46 o                         
   1   1  21         66.32         66.12        24.42 o                         
   2   1  21          1.21          1.65         4.41 o                         
  -5   2  21          1.92          3.07        12.20 o                         
  -4   2  21          0.49          6.78        11.38 o                         
  -3   2  21         20.38         21.54        10.24 o                         
  -2   2  21          3.85          5.90        10.12 o                         
  -1   2  21          3.87         10.00         7.12 o                         
  -6   0  22          6.49         28.07        25.85 o                         
  -5   0  22          4.97         -2.87         3.75 o                         
  -4   0  22          9.79          4.59         5.10 o                         
  -3   0  22          0.07         -3.64         5.61 o                         
  -2   0  22          3.36          0.12         6.50 o                         
  -1   0  22         15.41          6.81         6.96 o                         
  -4   1  22          0.77         -0.50         7.10 o                         
  -3   1  22         24.99          8.55         5.49 o                         
  -2   1  22          0.01         -1.99         9.48 o                         
                                                                                
